# Supplementary material for: Research on influencer marketing strategies based on double-layer network game theory
Source: PLoS One. 2025 Sep 2;20(9):e0326252. doi: 10.1371/journal.pone.0326252 (PMC12404498; doi:10.1371/journal.pone.0326252)
Supplement: S1 Table — (CSV) [file pone.0326252.s001.csv]

Label	Brand	Name	Price
Moisturizer	LA MER	Crème de la Mer	175
Moisturizer	SK-II	Facial Treatment Essence	179
Moisturizer	DRUNK ELEPHANT	Protini™ Polypeptide Cream	68
Moisturizer	LA MER	The Moisturizing Soft Cream	175
Moisturizer	IT COSMETICS	Your Skin But Better™ CC+™ Cream with SPF 50+	38
Moisturizer	TATCHA	The Water Cream	68
Moisturizer	DRUNK ELEPHANT	Lala Retro™ Whipped Cream	60
Moisturizer	DRUNK ELEPHANT	Virgin Marula Luxury Facial Oil	72
Moisturizer	KIEHL'S SINCE 1851	Ultra Facial Cream	29
Moisturizer	LA MER	Little Miss Miracle Limited-Edition Crème de la Mer	325
Moisturizer	FRESH	Lotus Youth Preserve Moisturizer	45
Moisturizer	KIEHL'S SINCE 1851	Midnight Recovery Concentrate	47
Moisturizer	BELIF	The True Cream Aqua Bomb	38
Moisturizer	SUNDAY RILEY	Luna Sleeping Night Oil	105
Moisturizer	FARMACY	Honeymoon Glow AHA Resurfacing Night Serum with Echinacea GreenEnvy™	58
Moisturizer	DRUNK ELEPHANT	The Littles™	90
Moisturizer	FIRST AID BEAUTY	Ultra Repair® Cream Intense Hydration	30
Moisturizer	CLINIQUE	Moisture Surge 72-Hour Auto-Replenishing Hydrator	39
Moisturizer	FRESH	Rose Deep Hydration Moisturizer	40
Moisturizer	SK-II	R.N.A. POWER Face Cream	230
Moisturizer	LA MER	Crème de la Mer Mini	85
Moisturizer	BAREMINERALS	COMPLEXION RESCUE™ Tinted Moisturizer Broad Spectrum SPF 30	30
Moisturizer	SHISEIDO	Bio-Performance Advanced Super Revitalizing Cream	78
Moisturizer	FRESH	Black Tea Firming Overnight Mask	92
Moisturizer	BELIF	The True Cream Moisturizing Bomb	38
Moisturizer	CHARLOTTE TILBURY	Charlotte's Magic Cream	100
Moisturizer	DRUNK ELEPHANT	Virgin Marula Luxury Facial Oil Mini	40
Moisturizer	ORIGINS	Dr. Andrew Weil For Origins™ Mega-Mushroom Relief & Resilience Soothing Treatment Lotion	34
Moisturizer	CLINIQUE	Dramatically Different Moisturizing Lotion+	28
Moisturizer	SK-II	GenOptics Aura Essence Serum	240
Moisturizer	FRESH	Black Tea Kombucha Antioxidant Essence	68
Moisturizer	TATCHA	Pure One Step Camellia Cleansing Oil	48
Moisturizer	OLEHENRIKSEN	Sheer Transformation® Perfecting Moisturizer	38
Moisturizer	JOSIE MARAN	100 percent Pure Argan Oil	48
Moisturizer	IT COSMETICS	Your Skin But Better CC+ Cream Oil-Free Matte with SPF 40	38
Moisturizer	FARSÁLI	Unicorn Essence Antioxidant Primer Serum	54
Moisturizer	LANEIGE	Water Sleeping Mask	25
Moisturizer	LANEIGE	Water Bank Moisture Cream	35
Moisturizer	SK-II	Facial Treatment Essence Mini	99
Moisturizer	DR. JART+	Premium Beauty Balm SPF 45	39
Moisturizer	TATCHA	Luminous Dewy Skin Mist	48
Moisturizer	SHISEIDO	Benefiance WrinkleResist24 Night Cream	63
Moisturizer	CLINIQUE	Dramatically Different Moisturizing Gel	28
Moisturizer	OLEHENRIKSEN	Goodnight Glow Retin-ALT Sleeping Crème	55
Moisturizer	SUNDAY RILEY	U.F.O. Ultra-Clarifying Face Oil	80
Moisturizer	GLOW RECIPE	Watermelon Glow Sleeping Mask	45
Moisturizer	HERBIVORE	Pink Cloud Rosewater Moisture Crème	48
Moisturizer	TARTE	Radiance Drops - Rainforest of the Sea™ Collection	32
Moisturizer	SUNDAY RILEY	Tidal Brightening Enzyme Water Cream	65
Moisturizer	CAUDALIE	Beauty Elixir	18
Moisturizer	CAUDALIE	Grape Water	10
Moisturizer	YOUTH TO THE PEOPLE	Adaptogen Deep Moisture Cream	58
Moisturizer	LA MER	The Renewal Oil	245
Moisturizer	BIOSSANCE	Squalane + Vitamin C Rose Oil	72
Moisturizer	TARTE	BB Tinted Treatment 12-Hour Primer Broad Spectrum SPF 30 Sunscreen	37
Moisturizer	SHISEIDO	Eudermine Revitalizing Essence	57
Moisturizer	ORIGINS	GinZing™ Energy-Boosting Gel Moisturizer	29
Moisturizer	ESTÉE LAUDER	Micro Essence Skin Activating Treatment Lotion	100
Moisturizer	SON & PARK	Beauty Water	30
Moisturizer	TATCHA	The Silk Cream	120
Moisturizer	OLEHENRIKSEN	C-Rush™ Brightening Gel Crème	44
Moisturizer	AMOREPACIFIC	Color Control Cushion Compact Broad Spectrum SPF 50+	60
Moisturizer	BOBBI BROWN	Vitamin Enriched Face Base Priming Moisturizer	60
Moisturizer	DR. JART+	Cicapair ™ Tiger Grass Color Correcting Treatment SPF 30	52
Moisturizer	CAUDALIE	Vinosource Moisturizing Sorbet	39
Moisturizer	HERBIVORE	Lapis Oil Balancing Facial Oil	72
Moisturizer	ERBORIAN	CC Crème High Definition Radiance Face Cream Skin Perfector	44
Moisturizer	SMASHBOX	Camera Ready BB Cream SPF 35	42
Moisturizer	SUNDAY RILEY	C.E.O. C + E antiOXIDANT Protect + Repair Moisturizer	65
Moisturizer	FARSÁLI	Rose Gold Elixir – 24k Gold Infused Beauty Oil	54
Moisturizer	IT COSMETICS	Your Skin But Better™ CC+Illumination™ Cream with SPF 50+	38
Moisturizer	TATCHA	Luminous Dewy Skin Night Concentrate	110
Moisturizer	GLAMGLOW	GLOWSTARTER™ Mega Illuminating Moisturizer	49
Moisturizer	ESTÉE LAUDER	Revitalizing Supreme Global Anti-Aging Crème	82
Moisturizer	DR. JART+	Ceramidin™ Cream	48
Moisturizer	SUNDAY RILEY	Juno Antioxidant + Superfood Face Oil	72
Moisturizer	FRESH	Seaberry Moisturizing Face Oil	52
Moisturizer	LANEIGE	BB Cushion Hydra Radiance SPF 50	38
Moisturizer	AMOREPACIFIC	FUTURE RESPONSE Age Defense Creme	195
Moisturizer	GLAMGLOW	THIRSTYMUD™ Hydrating Treatment	59
Moisturizer	FARMACY	Honey Drop Lightweight Moisturizer with Echinacea GreenEnvy™	45
Moisturizer	PETER THOMAS ROTH	Water Drench Hyaluronic Cloud Cream	52
Moisturizer	AMOREPACIFIC	Vintage Single Extract Essence	145
Moisturizer	IT COSMETICS	Confidence in a Cream™ Transforming Moisturizing Super Cream	48
Moisturizer	FRESH	Black Tea Corset Cream Firming Moisturizer	95
Moisturizer	FRESH	Crème Ancienne®	290
Moisturizer	FIRST AID BEAUTY	Hello FAB Coconut Skin Smoothie Priming Moisturizer	28
Moisturizer	IT COSMETICS	Secret Sauce Clinically Advanced Miraculous Anti-Aging Moisturizer	68
Moisturizer	SHISEIDO	Benefiance WrinkleResist24 Day Cream Broad Spectrum SPF 18	60
Moisturizer	FRESH	Rose Floral Toner	40
Moisturizer	ORIGINS	High-Potency Night-a-Mins™ Oil-Free Resurfacing Cream with Fruit-Derived AHAs	45
Moisturizer	TARTE	Amazonian Clay BB Tinted Moisturizer Broad Spectrum SPF 20 Sunscreen	36
Moisturizer	CLINIQUE	Moisture Surge Intense Skin Fortifying Hydrator	39
Moisturizer	JOSIE MARAN	Argan Daily Moisturizer SPF 47	32
Moisturizer	LANEIGE	Water Bank Essence	36
Moisturizer	JACK BLACK	Double-Duty Face Moisturizer Broad Spectrum SPF 20	28
Moisturizer	GLOW RECIPE	Watermelon Pink Juice Moisturizer	39
Moisturizer	LA MER	The Concentrate Mini	190
Moisturizer	LA MER	The Moisturizing Cool Gel Cream	175
Moisturizer	PHILOSOPHY	Renewed Hope in A Jar Refreshing & Refining Moisturizer	39
Moisturizer	PERRICONE MD	Cold Plasma Sub-D Firming Neck Treatment	135
Moisturizer	LANCÔME	Rénergie Lift Multi-Action Night	122
Moisturizer	ALGENIST	GENIUS Ultimate Anti-Aging Cream	112
Moisturizer	IT COSMETICS	Your Skin But Better™ CC+ Airbrush Perfecting Powder™ with SPF 50+	35
Moisturizer	DR. JART+	Cicapair™ Tiger Grass Cream	48
Moisturizer	CLINIQUE	Dramatically Different Hydrating Jelly	28
Moisturizer	JOSIE MARAN	Whipped Argan Oil Face Butter	40
Moisturizer	OLEHENRIKSEN	Nurture Me™ Moisturizing Crème	40
Moisturizer	SHISEIDO	Benefiance WrinkleResist24 Balancing Softener Enriched	45
Moisturizer	FARMACY	Sleep Tight Firming Night Balm with Echinacea GreenEnvy™	48
Moisturizer	ORIGINS	Original Skin™ Matte Moisturizer with Willowherb	35
Moisturizer	HERBIVORE	Phoenix Cell Regenerating Facial Oil	88
Moisturizer	OLEHENRIKSEN	Invigorating Night Transformation™ Gel	48
Moisturizer	BELIF	Aqua Bomb Sleeping Mask	34
Moisturizer	CHARLOTTE TILBURY	Charlotte's Magic Cream Mini	29
Moisturizer	YOUTH TO THE PEOPLE	Superfood Air-Whip Hyaluronic Acid Moisture Cream	48
Moisturizer	SK-II	Facial Treatment Essence Karan Singh Limited Edition	229
Moisturizer	TATCHA	The Indigo Cream Soothing Skin Protectant	85
Moisturizer	KIEHL'S SINCE 1851	Super Multi-Corrective Cream	84
Moisturizer	BIOSSANCE	Squalane + Omega Repair Cream	58
Moisturizer	SHISEIDO	Bio-Performance Advanced Super Restoring Cream	127
Moisturizer	ORIGINS	High-Potency Night-a-Mins™ Resurfacing Cream with Fruit-Derived AHAs	45
Moisturizer	SHISEIDO	Benefiance WrinkleResist24 Day Emulsion Broad Spectrum SPF 18	60
Moisturizer	MAKE UP FOR EVER	Mist & Fix Setting Spray	30
Moisturizer	IT COSMETICS	Bye Bye Redness™ Neutralizing Correcting Cream	32
Moisturizer	KIEHL'S SINCE 1851	Daily Reviving Concentrate	47
Moisturizer	BOBBI BROWN	BB Cream SPF 35	47
Moisturizer	FRESH	Vitamin C Glow Moisturizer	42
Moisturizer	KORRES	Wild Rose + Vitamin C Advanced Brightening Sleeping Facial	48
Moisturizer	FRESH	Vitamin Nectar Antioxidant Face Mist	44
Moisturizer	BELIF	Peat Miracle Revital Cream	58
Moisturizer	YOUTH TO THE PEOPLE	Superberry Hydrate + Glow Oil	44
Moisturizer	MURAD	Hydro-Dynamic® Ultimate Moisture	75
Moisturizer	IT COSMETICS	Miracle Water 3-in-1 Micellar Cleanser	38
Moisturizer	TARTE	Drink of H2O Hydrating Boost Moisturizer Rainforest of the Sea™	39
Moisturizer	SMASHBOX	Photo Finish Primer Water	32
Moisturizer	FIRST AID BEAUTY	Ultra Repair Hydra-Firm Sleeping Cream	38
Moisturizer	MURAD	Retinol Youth Renewal Night Cream	82
Moisturizer	ESTÉE LAUDER	Nutritious Vitality8™ Radiant Moisture Creme	65
Moisturizer	TATCHA	The Essence Plumping Skin Softener	95
Moisturizer	GUERLAIN	Midnight Secret Late Night Recovery Treatment	29
Moisturizer	BIOSSANCE	Squalane + Probiotic Gel Moisturizer	52
Moisturizer	DIOR	Capture Dreamskin Fresh & Perfect Cushion Broad Spectrum SPF 50	82
Moisturizer	SMASHBOX	Photo Finish Primerizer	42
Moisturizer	ORIGINS	A Perfect World™ SPF 40 Age-Defense Moisturizer with White Tea	45
Moisturizer	KORA ORGANICS	Noni Glow Face Oil	68
Moisturizer	LANEIGE	Water Bank Hydrating Gel	35
Moisturizer	SK-II	GenOptics Spot Essence Serum	225
Moisturizer	DR. DENNIS GROSS SKINCARE	Ferulic + Retinol Anti-Aging Moisturizer	75
Moisturizer	REN CLEAN SKINCARE	Evercalm™ Overnight Recovery Balm	48
Moisturizer	MURAD	Oil-Control Mattifier SPF 15 PA++	40
Moisturizer	OLEHENRIKSEN	Counter Balance™ Oil Control Hydrator	34
Moisturizer	DIOR	Capture Totale Dreamskin Advanced	115
Moisturizer	KIEHL'S SINCE 1851	Ultra Facial Oil-Free Gel-Cream	29
Moisturizer	FIRST AID BEAUTY	Ultra Repair® Hydrating Serum	36
Moisturizer	ORIGINS	Dr. Andrew Weil For Origins™ Mega-Bright SPF 30 Skin Tone Correcting Oil-Free Moisturizer	56
Moisturizer	BIOSSANCE	100% Squalane Oil	58
Moisturizer	FIRST AID BEAUTY	Ultra Repair Face Moisturizer	24
Moisturizer	MURAD	Skin Perfecting Lotion - Blemish Prone/Oily Skin	40
Moisturizer	GUERLAIN	Abeille Royale Youth Watery Oil	50
Moisturizer	FRESH	Black Tea Age-Delay Cream	90
Moisturizer	ORIGINS	Plantscription™ SPF 25 Power Anti-Aging Cream	60
Moisturizer	LA MER	The Moisturizing Soft Lotion	270
Moisturizer	CLINIQUE	Acne Solutions BB Cream Broad Spectrum SPF 40	39
Moisturizer	SHISEIDO	Benefiance WrinkleResist24 Night Emulsion	63
Moisturizer	CAUDALIE	Resveratrol Lift Night Infusion Cream	76
Moisturizer	LANCÔME	ABSOLUE PREMIUM ßx – Absolute Replenishing Cream SPF 15 Sunscreen	175
Moisturizer	MURAD	Essential-C Day Moisture Broad Spectrum SPF 30 PA+++	63
Moisturizer	CLINIQUE	Moisture Surge CC Cream Hydrating Colour Corrector Broad Spectrum SPF 30	39
Moisturizer	KOPARI	Coconut Melt	28
Moisturizer	SHISEIDO	Future Solution LX Total Regenerating Cream	280
Moisturizer	CLARINS	Multi-Active Night Cream - Normal to Combination Skin	57
Moisturizer	FARSÁLI	Volcanic Elixir Polynesian Beauty Oil	39
Moisturizer	TARTE	Maracuja Oil	48
Moisturizer	SHISEIDO	Ibuki Refining Moisturizer	45
Moisturizer	SHISEIDO	Ibuki Refining Moisturizer Enriched	45
Moisturizer	LA MER	The Renewal Oil Mini	130
Moisturizer	NURSE JAMIE	Tech Neck Prevention Kit	69
Moisturizer	LANCER	The Method: Nourish	125
Moisturizer	LANCÔME	BIENFAIT MULTI-VITAL NIGHT - High Potency Night Moisturizing Cream VITA-NUTRI 8™	52
Moisturizer	TATCHA	Gold Camellia Beauty Oil	95
Moisturizer	DR. DENNIS GROSS SKINCARE	Ferulic + Retinol Wrinkle Recovery Overnight Serum	88
Moisturizer	SMASHBOX	Camera Ready CC Cream Broad Spectrum SPF 30 Dark Spot Correcting	42
Moisturizer	L'OCCITANE	Immortelle Divine Cream	110
Moisturizer	ESTÉE LAUDER	Advanced Time Zone Night Age Reversing Line/Wrinkle Crème	80
Moisturizer	KATE SOMERVILLE	Oil Free Moisturizer	65
Moisturizer	SUPERGOOP!	CC Cream Daily Correct Broad Spectrum SPF 35+ Sunscreen	34
Moisturizer	ALGENIST	Overnight Restorative Cream	94
Moisturizer	ORIGINS	GinZing™ SPF 40 Energy-Boosting Tinted Moisturizer	39
Moisturizer	CAUDALIE	Premier Cru Cream	140
Moisturizer	CAUDALIE	Resveratrol Lift Face Lifting Soft Cream	76
Moisturizer	SHISEIDO	White Lucent MultiBright Night Cream	92
Moisturizer	DR. DENNIS GROSS SKINCARE	C+ Collagen Deep Cream	72
Moisturizer	KORRES	Wild Rose Vitamin C Active Brightening Oil	54
Moisturizer	CLINIQUE	Limited Edition Dramatically Different™ Moisturizing Gel	39
Moisturizer	SATURDAY SKIN	Waterfall Glacier Water Cream	39
Moisturizer	SHISEIDO	Bio-Performance Glow Revival Cream	105
Moisturizer	SEPHORA COLLECTION	Sleeping Mask	4
Moisturizer	BELIF	Hungarian Water Essence	42
Moisturizer	JOSIE MARAN	100 percent Pure Argan Oil Light	48
Moisturizer	MILK MAKEUP	Cooling Water	24
Moisturizer	ESTÉE LAUDER	Resilience Lift Firming/Sculpting Face and Neck Creme Broad Spectrum SPF 15, Normal/Combination Skin	108
Moisturizer	ESTÉE LAUDER	Resilience Lift Night Lifting/Firming Face and Neck Creme	92
Moisturizer	OLEHENRIKSEN	Truth Revealed™ Brightening Broad Spectrum SPF 15 Moisturizer	55
Moisturizer	DIOR	Capture Totale Multi-Perfection Creme	165
Moisturizer	CLINIQUE	Moisture Surge Hydrating Supercharged Concentrate	39
Moisturizer	PHILOSOPHY	Miraculous Anti-wrinkle Miracle Worker	60
Moisturizer	KIEHL'S SINCE 1851	Ultra Facial Overnight Hydrating Mask	35
Moisturizer	SK-II	Cellumination Cream EX	160
Moisturizer	LANCÔME	BIENFAIT MULTI-VITAL - SPF 30 CREAM - High Potency Vitamin Enriched Daily Moisturizing Cream	49
Moisturizer	CAUDALIE	Vine[activ] Overnight Detox Oil	50
Moisturizer	CLARINS	Extra-Firming Neck Anti-Wrinkle Rejuvenating Cream	90
Moisturizer	AMOREPACIFIC	MOISTURE BOUND Rejuvenating Crème	150
Moisturizer	FRESH	Crème Ancienne® Soft Cream	145
Moisturizer	ERBORIAN	BB Crème au Ginseng	39
Moisturizer	DR. JART+	Black Label Detox BB Beauty Balm	36
Moisturizer	ALGENIST	SUBLIME DEFENSE Ultra Lightweight UV Defense Fluid SPF 50	28
Moisturizer	PHILOSOPHY	Renewed Hope in A Jar Overnight Recharging & Refining Moisturizer	49
Moisturizer	JOSIE MARAN	Argan Cleansing Oil	32
Moisturizer	MURAD	Anti-Aging Moisturizer SPF 30 PA+++	48
Moisturizer	CLINIQUE	Moisture Surge Overnight Mask	35
Moisturizer	KIEHL'S SINCE 1851	Ultra Facial Moisturizer	29
Moisturizer	FARMACY	Honey Savior All-in-One Skin Repair Salve with Echinacea GreenEnvy™ Honey	34
Moisturizer	PHILOSOPHY	Ultimate Miracle Worker Multi-Rejuvenating Cream SPF 30	75
Moisturizer	AMOREPACIFIC	Treatment Toner	50
Moisturizer	CLINIQUE	Take The Day Off Cleansing Oil	28
Moisturizer	SHISEIDO	Bio-Performance LiftDynamic Cream	115
Moisturizer	CAUDALIE	Vinosource Intense Moisture Rescue Cream	39
Moisturizer	DIOR	Capture Totale Multi-Perfection Creme Refill	140
Moisturizer	KATE SOMERVILLE	Wrinkle Warrior™ 2-in-1 Plumping Moisturizer + Serum	95
Moisturizer	DR. DENNIS GROSS SKINCARE	Hyaluronic Marine Oil-Free Moisture Cushion	60
Moisturizer	ESTÉE LAUDER	Advanced Night Repair Intensive Recovery Ampoules	115
Moisturizer	CLINIQUE	Smart Night Custom-Repair Moisturizer - Very Dry to Dry	58
Moisturizer	MURAD	Nutrient-Charged Water Gel	60
Moisturizer	GUERLAIN	Lingerie de Peau BB Cream	54
Moisturizer	BAREMINERALS	Prime Time BB Tinted Primer Broad Spectrum SPF 30	27
Moisturizer	AMOREPACIFIC	MOISTURE BOUND Refreshing Hydra-Gel Oil-Free	100
Moisturizer	HERBIVORE	Orchid Youth-Preserving Facial Oil	64
Moisturizer	SEPHORA COLLECTION	Instant Moisturizer + Cream	23
Moisturizer	CLARINS	Hydra-Essentiel Silky Cream - Normal to Dry Skin	48
Moisturizer	ESTÉE LAUDER	Revitalizing Supreme+ Global Anti-Aging Cell Power Creme SPF 15	82
Moisturizer	TARTE	4-in-1 Setting Mist - Rainforest of the Sea™ Collection	25
Moisturizer	FIRST AID BEAUTY	Hello FAB Coconut Water Cream	34
Moisturizer	DR. BRANDT SKINCARE	Do Not Age with Dr. Brandt Moisturizing Neck Cream	67
Moisturizer	LANEIGE	Water Bank Dual Layer Face Oil	38
Moisturizer	SHISEIDO	Ibuki Beauty Sleeping Mask	40
Moisturizer	TARTE	Colored Clay CC Undereye Corrector	25
Moisturizer	GLAMGLOW	VOLCASMIC™ Matte Glow Moisturizer	49
Moisturizer	LANCÔME	Rénergie Lift Multi-Action Sunscreen Broad Spectrum SPF 15 For All Skin Types	99
Moisturizer	BIOSSANCE	Squalane + Antioxidant Cleansing Oil	30
Moisturizer	IT COSMETICS	Your Skin But Better CC+ Illumination Cream with SPF 50+	38
Moisturizer	ORIGINS	Plantscription™ Youth-Renewing Power Night Cream	60
Moisturizer	LANCÔME	Énergie de Vie The Smoothing & Plumping Water-Infused Cream	55
Moisturizer	KATE SOMERVILLE	ExfoliKate Glow Moisturizer	65
Moisturizer	J.ONE	Jelly Pack	42
Moisturizer	KATE SOMERVILLE	RetAsphere™ 2-in-1 Retinol Night Cream	85
Moisturizer	PERRICONE MD	High Potency Classics: Face Finishing & Firming Moisturizer	69
Moisturizer	KAT VON D	Lock-It Makeup Setting Mist	26
Moisturizer	DIOR	Capture Totale Intensive Night Restorative Crème	175
Moisturizer	PERRICONE MD	Vitamin C Ester Photo-Brightening Moisturizer SPF 30	69
Moisturizer	JOSIE MARAN	Argan Infinity Cream Intensive Creamy Oil	28
Moisturizer	TATA HARPER	Repairative Moisturizer	110
Moisturizer	SHISEIDO	Ibuki Protective Moisturizer Broad Spectrum SPF 18	45
Moisturizer	DR. JART+	Water Drop Hydrating Moisturizer	36
Moisturizer	HERBIVORE	Moon Fruit Superfruit Night Treatment	58
Moisturizer	LANCÔME	Visionnaire Advanced Multi-Correcting Cream	88
Moisturizer	SHISEIDO	Benefiance NutriPerfect Night Cream	94
Moisturizer	CAUDALIE	Premier Cru Rich Cream	140
Moisturizer	JACK BLACK	Clean Break™ Oil-Free Moisturizer	30
Moisturizer	LANCÔME	Hydra Zen Anti-Stress Gel Moisturizer	48
Moisturizer	CLINIQUE	Even Better Skin Tone Correcting Moisturizer Broad Spectrum SPF 20	50
Moisturizer	ESTÉE LAUDER	DayWear Advanced Multi-Protection Anti-Oxidant Creme, Normal/Combination	54
Moisturizer	FIRST AID BEAUTY	5 in 1 Face Cream SPF 30	40
Moisturizer	PETER THOMAS ROTH	Mega Rich Intensive Anti-Aging Cellular Creme	85
Moisturizer	BOBBI BROWN	Hydrating Face Cream Moisturizer	60
Moisturizer	CLINIQUE	Superdefense SPF 20 Age Defense Moisturizer Very Dry to Dry Combination	48
Moisturizer	HERBIVORE	Rose Hibiscus Coconut Water Hydrating Face Mist	32
Moisturizer	TATA HARPER	Retinoic Nutrient Face Oil	48
Moisturizer	SEPHORA COLLECTION	Intensive Instant Moisturizer + Cream	23
Moisturizer	CLINIQUE	Limited Edition Dramatically Different Moisturizing Lotion+™	39
Moisturizer	PHILOSOPHY	Hope In A Jar	39
Moisturizer	SK-II	Facial Treatment Oil	150
Moisturizer	KIEHL'S SINCE 1851	Ultra Facial Cream SPF 30	29
Moisturizer	DIOR	Capture Youth Age-Delay Advanced Crème	95
Moisturizer	CLINIQUE	Repairwear Laser Focus Night Line Smoothing Cream for Very Dry to Dry Combination Skin	52
Moisturizer	TARTE	Maracuja Neck Treatment	44
Moisturizer	GLAMGLOW	DREAMDUO™ Overnight Transforming Treatment	59
Moisturizer	ALGENIST	POWER Recharging Night Pressed Serum	95
Moisturizer	LANCÔME	ABSOLUE PREMIUM ßx - Absolute Replenishing Lotion SPF 15 Sunscreen	185
Moisturizer	KIEHL'S SINCE 1851	Ultra Facial Deep Moisture Balm	29
Moisturizer	ALGENIST	Firming & Lifting Neck Cream	98
Moisturizer	SHISEIDO	White Lucent All Day Brightener Broad Spectrum SPF 23 Moisturizer	62
Moisturizer	SATURDAY SKIN	Featherweight Daily Moisturizing Cream	49
Moisturizer	LA MER	The Moisturizing Matte Lotion	270
Moisturizer	HERBIVORE	Jasmine Green Tea Balancing Toner	39
Moisturizer	CLARINS	Super Restorative Night Age Spot Correcting Replenishing Cream	136
Moisturizer	KATE SOMERVILLE	Goat Milk Moisturizing Cream	65
Moisturizer	GO-TO	Face Hero	34
Cleanser	DRUNK ELEPHANT	T.L.C. Sukari Babyfacial™	80
Cleanser	DRUNK ELEPHANT	T.L.C. Framboos™ Glycolic Night Serum	90
Cleanser	FRESH	Soy Face Cleanser	38
Cleanser	FARMACY	Green Clean Makeup Meltaway Cleansing Balm with Echinacea GreenEnvy™	34
Cleanser	PHILOSOPHY	Purity Made Simple Cleanser	24
Cleanser	LANCÔME	Tonique Confort Re-Hydrating Comforting Toner with Acacia Honey	26
Cleanser	FRESH	Rose Deep Hydration Facial Toner	44
Cleanser	TATCHA	The Rice Polish Foaming Enzyme Powder	65
Cleanser	CLINIQUE	Take The Day Off Cleansing Balm	29
Cleanser	KIEHL'S SINCE 1851	Calendula Herbal Extract Alcohol Free Toner	35
Cleanser	LANCÔME	Bi-Facil Double-Action Eye Makeup Remover	30
Cleanser	SEPHORA COLLECTION	Cleansing & Exfoliating Wipes	7
Cleanser	TATCHA	The Deep Cleanse	38
Cleanser	FIRST AID BEAUTY	Face Cleanser	20
Cleanser	ORIGINS	Checks and Balances™ Frothy Face Wash	23
Cleanser	SHISEIDO	Facial Cotton	10
Cleanser	KATE SOMERVILLE	ExfoliKate® Intensive Exfoliating Treatment	24
Cleanser	LA MER	The Cleansing Foam	95
Cleanser	BOSCIA	MakeUp-BreakUp Cool Cleansing Oil	32
Cleanser	DRUNK ELEPHANT	Beste™ No. 9 Jelly Cleanser	34
Cleanser	BOSCIA	Purifying Cleansing Gel	28
Cleanser	OLEHENRIKSEN	Balancing Force™ Oil Control Toner	26
Cleanser	AMOREPACIFIC	Treatment Enzyme Peel	60
Cleanser	CLINIQUE	Take The Day Off Makeup Remover For Lids, Lashes & Lips	19
Cleanser	SK-II	Facial Treatment Clear Lotion Toner	76
Cleanser	FRESH	Sugar Face Polish Exfoliator	62
Cleanser	EVE LOM	Cleanser	80
Cleanser	KATE SOMERVILLE	ExfoliKate® Cleanser Daily Foaming Wash	38
Cleanser	YOUTH TO THE PEOPLE	Superfood Antioxidant Cleanser	36
Cleanser	OLEHENRIKSEN	The Clean Truth™ Foaming Cleanser	30
Cleanser	BOSCIA	Detoxifying Black Charcoal Cleanser	30
Cleanser	OLEHENRIKSEN	Transforming Walnut Scrub	28
Cleanser	SEPHORA COLLECTION	Waterproof Eye Makeup Remover	11
Cleanser	KIEHL'S SINCE 1851	Calendula Deep Clean Foaming Face Wash	29
Cleanser	SK-II	Facial Treatment Cleanser	75
Cleanser	DR. BRANDT SKINCARE	microdermabrasion age defying exfoliator	79
Cleanser	CLINIQUE	Liquid Facial Soap	18
Cleanser	TATA HARPER	Regenerating Cleanser	42
Cleanser	BIOSSANCE	Squalane + Glycolic Renewal Facial	68
Cleanser	CAUDALIE	Instant Foaming Cleanser	28
Cleanser	KORRES	Greek Yoghurt Foaming Cream Cleanser	26
Cleanser	TARTE	Knockout Tingling Treatment	39
Cleanser	CAUDALIE	Moisturizing Toner	28
Cleanser	KIEHL'S SINCE 1851	Ultra Facial Cleanser	20
Cleanser	CLINIQUE	Clarifying Lotion 2	16
Cleanser	KIEHL'S SINCE 1851	Ultra Facial Toner	16
Cleanser	SHISEIDO	Benefiance Extra Creamy Cleansing Foam	36
Cleanser	DRUNK ELEPHANT	Baby Pekee Bar™ + Juju Bar Travel Duo	18
Cleanser	SEPHORA COLLECTION	Cleansing & Exfoliating Wipes - Coconut Water	7
Cleanser	SHISEIDO	White Lucent Brightening Cleansing Foam	38
Cleanser	GLAMGLOW	YOUTHMUD™ Tinglexfoliate Treatment	59
Cleanser	SUNDAY RILEY	Ceramic Slip Cleanser	35
Cleanser	PETER THOMAS ROTH	Anti-Aging Cleansing Gel	38
Cleanser	CAUDALIE	Vinopure Natural Salicylic Acid Pore Minimizing Toner	28
Cleanser	MURAD	Clarifying Cleanser	30
Cleanser	MAKEUP ERASER	The Original MakeUp Eraser® Makeup Remover Cloth	20
Cleanser	BOSCIA	Clear Complexion Cleanser	28
Cleanser	LA MER	The Tonic	95
Cleanser	MAKE UP FOR EVER	Sens’Eyes - Waterproof Sensitive Eye Cleanser	25
Cleanser	KATE SOMERVILLE	EradiKate® Daily Cleanser Acne Treatment	38
Cleanser	BOSCIA	Exfoliating Peel Gel	34
Cleanser	IT COSMETICS	Bye Bye Makeup™ 3-in-1 Makeup Melting Cleansing Balm	38
Cleanser	PHILOSOPHY	The Microdelivery Exfoliating Facial Wash	8
Cleanser	AMOREPACIFIC	Treatment Cleansing Foam	50
Cleanser	FARMACY	Clean Bee Ultra Gentle Facial Cleanser	28
Cleanser	CLINIQUE	Acne Solutions Cleansing Foam	21
Cleanser	DRUNK ELEPHANT	Pekee Bar™	28
Cleanser	ESTÉE LAUDER	Nutritious Radiant Vitality Energy Lotion	58
Cleanser	REN CLEAN SKINCARE	Ready Steady Glow Daily AHA Tonic	35
Cleanser	LANCER	The Method: Polish	75
Cleanser	MURAD	AHA/BHA Exfoliating Cleanser	39
Cleanser	LANEIGE	Multi Cleanser	23
Cleanser	CLARINS	Gentle Foaming Cleanser with Cottonseed	26
Cleanser	SHISEIDO	Ibuki Gentle Cleanser	30
Cleanser	DR. JART+	Ceramidin™ Liquid	39
Cleanser	CLINIQUE	Exfoliating Scrub	22
Cleanser	CAUDALIE	Micellar Cleansing Water	14
Cleanser	DRUNK ELEPHANT	JuJu Bar	28
Cleanser	ORIGINS	GinZing™ Refreshing Scrub Cleanser	20
Cleanser	OLEHENRIKSEN	Pore-Balance™ Facial Sauna Scrub	28
Cleanser	CLINIQUE	Blackhead Solutions Self-heating Blackhead Extractor	29
Cleanser	GLOW RECIPE	Blueberry Bounce Gentle Cleanser	34
Cleanser	CLARINS	Toning Lotion with Camomile	26
Cleanser	LAURA MERCIER	Flawless Skin Face Polish	32
Cleanser	NEOGEN DERMALOGY	Green Tea Real Fresh Foam Cleanser	19
Cleanser	GLAMGLOW	FLASHMUD™ Brightening Treatment	59
Cleanser	MURAD	Time Release Acne Cleanser	38
Cleanser	INDIE LEE	CoQ-10 Toner	32
Cleanser	JACK BLACK	Pure Clean Daily Facial Cleanser	19
Cleanser	CLINIQUE	Acne Solutions Clarifying Lotion	17
Cleanser	KIEHL'S SINCE 1851	Rare Earth Deep Pore Daily Cleanser	23
Cleanser	FRESH	Rose Deep Hydration Toner Mini	25
Cleanser	CLINIQUE	Clarifying Lotion 3	16
Cleanser	IT COSMETICS	Confidence in a Cleanser™ Skin-Transforming Hydrating Cleansing Serum	28
Cleanser	CLINIQUE	Rinse-Off Foaming Cleanser	21
Cleanser	BELIF	Witch Hazel Herbal Extract Toner	28
Cleanser	TATA HARPER	Purifying Cleanser	70
Cleanser	KIEHL'S SINCE 1851	Midnight Recovery Botanical Cleansing Oil	32
Cleanser	KIEHL'S SINCE 1851	Epidermal Re-Texturizing Micro-Dermabrasion	41
Cleanser	DR. DENNIS GROSS SKINCARE	Alpha Beta® Pore Perfecting Cleansing Gel	38
Cleanser	LANEIGE	Essential Power Skin Toner for Normal to Dry Skin	28
Cleanser	LANCÔME	Crème Radiance Gentle Cleansing Creamy-Foam Cleanser	26
Cleanser	OLEHENRIKSEN	Truth™ On the Glow Cleansing Cloths	15
Cleanser	CLARINS	One-Step Gentle Exfoliating Cleanser with Orange Extract	38
Cleanser	KOH GEN DO	Cleansing Spa Water Makeup Remover	46
Cleanser	JACK BLACK	Face Buff Energizing Scrub	18
Cleanser	INDIE LEE	Brightening Cleanser	32
Cleanser	LA MER	The Cleansing Foam Mini	25
Cleanser	SEPHORA COLLECTION	Cleansing Wipes - Watermelon - Hydrating	7
Cleanser	CAUDALIE	Deep Cleansing Exfoliator	35
Cleanser	REN CLEAN SKINCARE	Evercalm™ Gentle Cleansing Milk	30
Cleanser	GLAMGLOW	SUPERCLEANSE™ Clearing Cream-to-Foam Cleanser	32
Cleanser	MURAD	Essential-C Cleanser	39
Cleanser	OLEHENRIKSEN	Face the Truth™ Gel Cleanser	24
Cleanser	SEPHORA COLLECTION	Cleansing Wipes - Rose - Moisturizing	7
Cleanser	LA MER	The Cleansing Gel	95
Cleanser	KOH GEN DO	Cleansing Spa Water Cloths	48
Cleanser	OLEHENRIKSEN	Find Your Balance™ Oil Control Cleanser	25
Cleanser	CLINIQUE	Pep-Start 2-in-1 Exfoliating Cleanser	19
Cleanser	FIRST AID BEAUTY	FAB Skin Lab Resurfacing Liquid 10% AHA	55
Cleanser	KORRES	Wild Rose Foaming Cream Cleanser	28
Cleanser	SEPHORA COLLECTION	Cleansing & Exfoliating Wipes - Green Tea	7
Cleanser	SHISEIDO	White Lucent Luminizing Infuser	52
Cleanser	LANCÔME	MOUSSE RADIANCE Clarifying Self-Foaming Cleanser	32
Cleanser	TATA HARPER	Nourishing Oil Cleanser	76
Cleanser	SEPHORA COLLECTION	Radiance Cleansing Foam	16
Cleanser	JACK BLACK	Deep Dive™ Glycolic Facial Cleanser	22
Cleanser	BOBBI BROWN	Soothing Face Cleanser Oil	48
Cleanser	SEPHORA COLLECTION	Exfoliating Wipes - Charcoal - Detoxifying	7
Cleanser	SHISEIDO	Perfect Cleansing Oil	33
Cleanser	TARTE	Deep Dive Cleansing Gel Rainforest of the Sea™	25
Cleanser	CLINIQUE	7 Day Scrub Cream Rinse-Off Formula	22
Cleanser	CLINIQUE	Take The Day Off Micellar Cleansing Towelettes for Face & Eyes	14
Cleanser	LANCÔME	Cleansing & Clarifying Duo	45
Cleanser	DR. JART+	Dermaclear™ Micro Water	32
Cleanser	FIRST AID BEAUTY	Skin Rescue Deep Cleanser With Red Clay	24
Cleanser	BOSCIA	The Future is Female Peppermint Blotting Linens	7
Cleanser	CAUDALIE	Gentle Cleansing Milk	28
Cleanser	CAUDALIE	Make-Up Removing Cleansing Oil	28
Cleanser	CLINIQUE	Rinse-Off Eye Makeup Solvent	19
Cleanser	DR. JART+	Dermaclear™ Micro Foam Cleanser	22
Cleanser	FRESH	Soy Face Cleansing Milk	38
Cleanser	LANEIGE	Moisturizing Foam Cleanser	23
Cleanser	FRESH	Seaberry Skin Nutrition Cleansing Oil	42
Cleanser	SHISEIDO	Pureness Deep Cleansing Foam	22
Cleanser	DR. BRANDT SKINCARE	PoreDermabrasion™ Pore Perfecting Exfoliator	58
Cleanser	LANEIGE	Essential Power Skin Toner for Combination to Oily Skin	28
Cleanser	SEPHORA COLLECTION	Diamondbuff by Bee Stunning	60
Cleanser	L'OCCITANE	Shea Cleansing Oil	24
Cleanser	TATCHA	Aburatorigami Japanese Blotting Papers	12
Cleanser	CHARLOTTE TILBURY	Multi-Miracle Glow Cleansing Balm	60
Cleanser	ORIGINS	Zero Oil™ Deep Pore Cleanser	23
Cleanser	LANCÔME	Tonique Douceur Softening Hydrating Toner with Rose Water	26
Cleanser	HERBIVORE	Bamboo Charcoal Detoxifying Soap Bar	12
Cleanser	MURAD	Clarifying Toner	24
Cleanser	ORIGINS	A Perfect World™ Age-Defense Treatment Lotion with White Tea	25
Cleanser	KOPARI	Coconut Rose Toner	24
Cleanser	SEPHORA COLLECTION	Micellar Cleansing Water & Milk	7
Cleanser	LANCER	The Method: Polish Blemish Control	75
Cleanser	SEPHORA COLLECTION	Micellar Cleansing Water & Milk - Pomegranate	7
Cleanser	ORIGINS	Zero Oil™ Pore Purifying Toner	23
Cleanser	SUNDAY RILEY	Martian Mattifying Melting Water-Gel Toner	55
Cleanser	PHILOSOPHY	Purity Made Simple One-Step Facial Cleansing Cloths	15
Cleanser	SATURDAY SKIN	Rub-A-Dub Refining Peel Gel	28
Cleanser	VOLITION BEAUTY	Turmeric Brightening Polish	38
Cleanser	PHILOSOPHY	Ultimate Miracle Worker Multi-Rejuvenating Retinol + Superfood Oil and Pads	75
Cleanser	KATE SOMERVILLE	Detox Daily Cleanser	36
Cleanser	TOO FACED	Mascara Melt Off Cleansing Oil	17
Cleanser	ORIGINS	Plantscription™ Anti-Aging Cleanser	33
Cleanser	SEPHORA COLLECTION	Cleansing Wipes - Cucumber - Anti-fatigue	7
Cleanser	SHISEIDO	Ibuki Softening Concentrate	24
Cleanser	ORIGINS	United State™ Balancing Tonic	23
Cleanser	BOSCIA	Black Charcoal Blotting Linens	10
Cleanser	SUNDAY RILEY	Blue Moon Tranquility Cleansing Balm	50
Cleanser	SHISEIDO	Future Solution LX Extra Rich Cleansing Foam	60
Cleanser	BELIF	Creamy Cleansing Foam Moist	26
Cleanser	FARMACY	New Day Gentle Exfoliating Grains	30
Cleanser	KIEHL'S SINCE 1851	Cucumber Herbal Alcohol-Free Toner	16
Cleanser	SHISEIDO	Oil Control Blotting Paper	18
Cleanser	SATURDAY SKIN	Rise + Shine Gentle Cleanser	26
Cleanser	BELIF	Problem Solution Toner	28
Cleanser	PETER THOMAS ROTH	8% Glycolic Solutions Toner	40
Cleanser	MILK MAKEUP	Matcha Toner	26
Cleanser	CLINIQUE	Blackhead Solutions 7 Day Deep Pore Cleanse & Scrub	24
Cleanser	PETER THOMAS ROTH	Acne Clearing Wash	38
Cleanser	FRESH	Rose Cleansing Foam	29
Cleanser	BAREMINERALS	OIL OBSESSED™ Total Cleansing Oil	30
Cleanser	BELIF	Bergamot Herbal Extract Toner	28
Cleanser	MURAD	Essential-C Toner	30
Cleanser	PERRICONE MD	High Potency Classics: Nutritive Cleanser	38
Cleanser	MURAD	Renewing Cleansing Cream	39
Cleanser	GLAMGLOW	YOUTHCLEANSE™ Daily Exfoliating Cleanser	32
Cleanser	CLARINS	Instant Eye Makeup Remover	30
Cleanser	PETER THOMAS ROTH	Un-Wrinkle Turbo™ Line Smoothing Toning Lotion	38
Cleanser	SEPHORA COLLECTION	Exfoilating Wipes - Papaya - Glow	7
Cleanser	FRESH	Rose Floral Toner Mini	15
Cleanser	OLEHENRIKSEN	Stay Balanced™ Oil Control Cleansing Cloths	8
Cleanser	PHILOSOPHY	A Glowing Regimen Trial Set	34
Cleanser	DIOR	Hydra Life Micellar Water No Rinse Cleanser	42
Cleanser	KORRES	Wild Rose Exfoliating Cleanser	28
Cleanser	SEPHORA COLLECTION	Soft Touch Cotton Pads	4
Cleanser	BELIF	Cleansing Gel Oil Enriched	34
Cleanser	SEPHORA COLLECTION	Blotting Papers	8
Cleanser	PERRICONE MD	No:Rinse Intensive Pore Minimizing Toner	45
Cleanser	LA MER	The Cleansing Oil	95
Cleanser	MURAD	Hydrating Toner	30
Cleanser	GLAMGLOW	BUBBLESHEET™ Oxygenating Deep Cleanse Mask	9
Cleanser	CLINIQUE	Clarifying Lotion 1	16
Cleanser	PETER THOMAS ROTH	3% Glycolic Solutions Cleanser	38
Cleanser	SHISEIDO	Ibuki Purifying Cleanser	30
Cleanser	SHISEIDO	Benefiance WrinkleResist24 Balancing Softener	73
Cleanser	SHISEIDO	Pureness Balancing Softener Alcohol-Free	24
Cleanser	SK-II	Facial Treatment Cleansing Oil	70
Cleanser	SKIN INC SUPPLEMENT BAR	Pure Revival Peel	55
Cleanser	ORIGINS	Mega-Mushroom Skin Relief Micellar Cleanser	33
Cleanser	BOSCIA	Balancing Facial Tonic	26
Cleanser	ALGENIST	Multi-Perfecting Detoxifying Exfoliator	38
Cleanser	OLEHENRIKSEN	Moment of Truth™ 2-in-1 Polishing Sugar Mask	42
Cleanser	BOSCIA	Clear Complexion Tonic	26
Cleanser	LANCÔME	Tonique Radiance Clarifying Refining Toner	26
Cleanser	KIEHL'S SINCE 1851	Clearly Corrective™ Brightening & Exfoliating Daily Cleanser	29
Cleanser	SEPHORA COLLECTION	Mattifying Blotting Films	8
Cleanser	MURAD	Pore Reform™ Skin Smoothing Polish	34
Cleanser	CLINIQUE	Take The Day Off Makeup Remover For Lids, Lashes & Lips Mini	9
Cleanser	DR. DENNIS GROSS SKINCARE	One Step Acne Eliminating Pads	42
Cleanser	EVE LOM	3 Muslin Cloths	22
Cleanser	ERBORIAN	Eau Ginseng	39
Cleanser	ERBORIAN	Solid Cleansing Oil	39
Cleanser	NUFACE	Prep-N-Glow™ Cloths	20
Cleanser	TARTE	FRXXXTION Stick Exfoliating Cleanser	22
Cleanser	CLINIQUE	Foaming Sonic Facial Soap	21
Cleanser	KATE SOMERVILLE	Clarifying Treatment Toner	26
Cleanser	KLORANE	Waterproof Eye Make-Up Remover with Soothing Cornflower	16
Cleanser	KATE SOMERVILLE	Kate's Mini Must Haves	55
Cleanser	BOBBI BROWN	Instant Long-Wear Makeup Remover	30
Cleanser	FIRST AID BEAUTY	Skin Rescue Acne Clearing Charcoal Cleanser with Probiotics	24
Cleanser	PHILOSOPHY	Purity Made Simple® Facial Cleansing Gel & Eye Makeup Remover	23
Cleanser	LANCER	The Method: Cleanse	55
Cleanser	PETER THOMAS ROTH	Irish Moor Mud Purifying Cleanser Gel	38
Cleanser	ERBORIAN	Double Mousse Gentle Cleansing Foam	28
Cleanser	CLINIQUE	Fresh Pressed 7-day System with Pure Vitamin C	27
Cleanser	BEAUTYBIO	GloPRO® Prep Pads Clarifying Skin Cleansing Wipes with Peptides	35
Cleanser	GO-TO	Exfoliating Swipeys	35
Cleanser	PERRICONE MD	PRE:EMPT SERIES™ Exfoliating Pore Refiner	45
Cleanser	GLAMGLOW	POWERMUD™ Dualcleanse Treatment	59
Cleanser	FIRST AID BEAUTY	Facial Radiance Polish	25
Cleanser	ORIGINS	Modern Friction™ Cleansing Oil with Radiance-Boosting White & Purple Rice	29
Cleanser	LA MER	The Cleansing Micellar Water	95
Cleanser	KATE SOMERVILLE	Gentle Daily Wash	36
Cleanser	ALGENIST	GENIUS Ultimate Anti-Aging Melting Cleanser	38
Cleanser	NARS	Gentle Oil-Free Eye Makeup Remover	25
Cleanser	SEPHORA COLLECTION	Black Magic Set of 2 Makeup Remover Cloths	12
Cleanser	OLEHENRIKSEN	So Nurturing™ Cleansing Cloths	15
Cleanser	MURAD	Hydro-Dynamic® Quenching Essence	78
Cleanser	KIEHL'S SINCE 1851	Ultra Facial Oil-Free Cleanser	20
Cleanser	LANEIGE	Fresh Calming Toner	27
Cleanser	OLEHENRIKSEN	Wonderfeel™ Double Cleanser	32
Cleanser	KIEHL'S SINCE 1851	Cucumber Herbal Conditioning Cleanser	24
Cleanser	SHISEIDO	Extra Rich Cleansing Milk	36
Cleanser	DR. JART+	Dermaclear™ Trans-Foam Clay Trio	35
Cleanser	BLITHE	Vital Treatment Essence for Hydrating	42
Cleanser	ESTÉE LAUDER	Perfectly Clean Multi-Action Toning Lotion/Refiner	26
Cleanser	CLINIQUE	Clarifying Lotion 4	16
Cleanser	CLINIQUE	Naturally Gentle Eye Makeup Remover	19
Cleanser	SUNDAY RILEY	C.E.O. C + E Micro-Dissolve Cleansing Oil	38
Cleanser	CLINIQUE	City Block Purifying Charcoal Clay Mask + Scrub	28
Cleanser	FRESH	Umbrian Clay Pore Purifying Face Exfoliator	33
Cleanser	CLINIQUE	Fresh Pressed Renewing Powder Cleanser with Pure Vitamin C	29
Cleanser	REN CLEAN SKINCARE	Rosa Centifolia™ No.1 Purity Cleansing Balm	32
Cleanser	MURAD	Refreshing Cleanser	39
Cleanser	KIEHL'S SINCE 1851	Blue Herbal Acne Cleanser Treatment	22
Cleanser	SEPHORA COLLECTION	Exfoliating Wipes - Pineapple - Smoothing	7
Cleanser	ERNO LASZLO	Pore Refining Detox Double Cleanse	55
Cleanser	KIEHL'S SINCE 1851	Herbal-Infused Micellar Cleansing Water	28
Cleanser	SEPHORA COLLECTION	Cleansing Wipes - Pomegranate - Energizing	7
Cleanser	CLARISONIC	Refreshing Gel Cleanser	19
Cleanser	FENTY BEAUTY BY RIHANNA	Invisimatte Blotting Paper	16
Cleanser	CLINIQUE	Facial Soap with Dish	15
Cleanser	ALGENIST	Hydrating Essence Toner	25
Cleanser	REN CLEAN SKINCARE	Micro Polish Cleanser	32
Cleanser	DERMADOCTOR	Kakadu C™ Brightening Daily Cleanser with Vitamins C, A & AHAs	36
Treatment	DRUNK ELEPHANT	C-Firma™ Day Serum	80
Treatment	SUNDAY RILEY	Good Genes All-In-One Lactic Acid Treatment	158
Treatment	ESTÉE LAUDER	Advanced Night Repair Synchronized Recovery Complex II	98
Treatment	OLEHENRIKSEN	Truth Serum®	48
Treatment	LANCÔME	Advanced Génifique Youth Activating Serum Duo	178
Treatment	DR. DENNIS GROSS SKINCARE	Alpha Beta® Extra Strength Daily Peel	88
Treatment	LANCÔME	Advanced Génifique Youth Activating Serum	105
Treatment	KIEHL'S SINCE 1851	Clearly Corrective™ Dark Spot Solution	50
Treatment	LA MER	The Concentrate	370
Treatment	SHISEIDO	Ultimune Power Infusing Concentrate	100
Treatment	GLAMGLOW	SUPERMUD® Activated Charcoal Treatment	59
Treatment	DRUNK ELEPHANT	B-Hydra™ Intensive Hydration Serum	52
Treatment	DR. DENNIS GROSS SKINCARE	Alpha Beta® Universal Daily Peel	88
Treatment	OLEHENRIKSEN	Truth Serum - Starlight Holiday Edition	128
Treatment	DRUNK ELEPHANT	NightBright™ Duo	28
Treatment	CAUDALIE	Vinopure Natural Salicylic Acid Pore Minimizing Serum	49
Treatment	FARSÁLI	Skintune Blur Perfecting Primer Serum	54
Treatment	SUNDAY RILEY	C.E.O. Rapid Flash Brightening Serum	85
Treatment	DRUNK ELEPHANT	Rise + Glow™ Duo	23
Treatment	CAUDALIE	Vinoperfect Radiance Serum	79
Treatment	KIEHL'S SINCE 1851	Powerful-Strength Line-Reducing Concentrate 12.5% Vitamin C	62
Treatment	CLARINS	Double Serum Complete Age Control Concentrate	89
Treatment	LA MER	The Regenerating Serum	345
Treatment	HERBIVORE	Blue Tansy AHA + BHA Resurfacing Clarity Mask	48
Treatment	ALGENIST	GENIUS Liquid Collagen	115
Treatment	PEACE OUT	Acne Healing Dots	19
Treatment	PETER THOMAS ROTH	Potent-C™ Power Serum	95
Treatment	FIRST AID BEAUTY	Facial Radiance Pads	30
Treatment	DR. DENNIS GROSS SKINCARE	Ferulic Acid + Retinol Brightening Solution	88
Treatment	MURAD	Rapid Age Spot and Pigment Lightening Serum	69
Treatment	DRUNK ELEPHANT	D-Bronzi™ Anti-Pollution Sunshine Drops	36
Treatment	CAUDALIE	Vinosource S.O.S Thirst Quenching Serum	49
Treatment	CAUDALIE	Vinoperfect Glycolic Brightening Essence	42
Treatment	ESTÉE LAUDER	Perfectionist CP+R Wrinkle Lifting/Firming Serum	98
Treatment	LA MER	The Revitalizing Hydrating Serum	205
Treatment	DR. JART+	Cicapair™ Tiger Grass Re.Pair Serum	46
Treatment	KATE SOMERVILLE	EradiKate™ Acne Treatment	26
Treatment	PETER THOMAS ROTH	Professional 3% Retinoid Plus	82
Treatment	DIOR	Capture Youth Collection	95
Treatment	BIOEFFECT	EGF Serum	160
Treatment	LA MER	The Treatment Lotion	150
Treatment	PETER THOMAS ROTH	Max Complexion Correction Pads	40
Treatment	OLEHENRIKSEN	Glow Cycle Retin-ALT Power Serum	58
Treatment	ORIGINS	Mega-Mushroom Relief & Resilience Soothing Treatment Lotion Limited Edition	34
Treatment	BECCA	Backlight Priming Filter Face Primer	38
Treatment	GLAMGLOW	GRAVITYMUD™ Firming Treatment	59
Treatment	FRESH	Umbrian Clay Pore Purifying Face Mask	58
Treatment	PETER THOMAS ROTH	Retinol Fusion PM	65
Treatment	BIOSSANCE	Squalane + Phyto-Retinol Serum	78
Treatment	PETER THOMAS ROTH	FIRMx™ Peeling Gel	48
Treatment	SK-II	R.N.A. POWER Anti-Aging Essence Serum	195
Treatment	KIEHL'S SINCE 1851	Hydro-Plumping Re-Texturizing Serum Concentrate	59
Treatment	CLINIQUE	Clinique Smart Custom-Repair Serum	60
Treatment	DIOR	One Essential Skin Boosting Super Serum	100
Treatment	COVER FX	Mattifying Primer With Anti-Acne Treatment	38
Treatment	SHISEIDO	White Lucent MicroTargeting Spot Corrector	132
Treatment	FRESH	Rose Deep Hydration Face Serum	48
Treatment	LA MER	The Perfecting Treatment	245
Treatment	FRESH	Black Tea Age-Delay Firming Serum	75
Treatment	MOON JUICE	Beauty Shroom™ Exfoliating Acid Potion	39
Treatment	ORIGINS	Super Spot Remover™ Blemish Treatment Gel	18
Treatment	MURAD	Invisiblur™ Perfecting Shield Broad Spectrum SPF 30 PA+++	65
Treatment	NEOGEN DERMALOGY	Bio-Peel Gauze Peeling - Green Tea	27
Treatment	PRIVATE DOCTOR	Minus Serum	49
Treatment	LANCÔME	Visionnaire Advanced Skin Corrector Serum	116
Treatment	HERBIVORE	Prism Exfoliating Glow Potion	62
Treatment	MURAD	Retinol Youth Renewal Serum	88
Treatment	CAUDALIE	Vine[Activ] Vitamin C Anti-Wrinkle Serum	52
Treatment	PETER THOMAS ROTH	Un-Wrinkle Peel Pads	45
Treatment	PERRICONE MD	Vitamin C Ester Brightening Serum	69
Treatment	DR. DENNIS GROSS SKINCARE	Alpha Beta® Ultra Gentle Daily Peel for Sensitive Skin	88
Treatment	IT COSMETICS	Bye Bye Breakout™ Full-Coverage Concealer	28
Treatment	KATE SOMERVILLE	D-Scar™ Scar Diminishing Serum	48
Treatment	PHILOSOPHY	The Microdelivery Resurfacing Peel	72
Treatment	JOSIE MARAN	Pure Argan Milk™ Intensive Hydrating Treatment	56
Treatment	SUNDAY RILEY	Saturn Sulfur Acne Treatment Mask	55
Treatment	CAUDALIE	Premier Cru Serum	150
Treatment	GUERLAIN	Abeille Royale Daily Repair Serum	150
Treatment	HUM NUTRITION	Daily Cleanse™ Clear Skin and Breakout Supplement	25
Treatment	CLINIQUE	Acne Solutions Clinical Clearing Gel	27
Treatment	DR. JART+	Cicapair™ Tiger Grass Camo Drops	46
Treatment	TATCHA	Luminous Deep Hydration Firming Serum	95
Treatment	KORRES	Wild Rose 15% Vitamin C Spotless Serum	75
Treatment	ALGENIST	ELEVATE Advanced Retinol Serum	98
Treatment	DIOR	Capture Totale Dreamskin Advanced Refill	128
Treatment	MURAD	Rapid Relief Acne Spot Treatment	22
Treatment	BIOEFFECT	30 Day Treatment	290
Treatment	TATA HARPER	Rejuvenating Serum	110
Treatment	DR. DENNIS GROSS SKINCARE	Alpha Beta® Medi–Spa Peel	64
Treatment	CLINIQUE	Even Better Clinical Dark Spot Corrector & Optimizer	80
Treatment	LANCER	Lift Serum Intense with Stem Cell Recovery Complex	275
Treatment	PERRICONE MD	Cold Plasma+ Face	149
Treatment	DIOR	Capture Youth Glow Booster Age-Delay Illuminating Serum	95
Treatment	BECCA	Skin Love Glow Elixir	48
Treatment	TATA HARPER	Resurfacing Serum	88
Treatment	CAUDALIE	Resveratrol Lift Firming Serum	82
Treatment	ALGENIST	POWER Advanced Wrinkle Fighter 360° Eye Serum	70
Treatment	FIRST AID BEAUTY	FAB Skin Lab Retinol Serum 0.25% Pure Concentrate	58
Treatment	MURAD	Active Retinol Renewal Kit	68
Treatment	KATE SOMERVILLE	Anti Bac Clearing Lotion	42
Treatment	LANCÔME	Advanced Génifique Sensitive Antioxidant Serum	78
Treatment	PEACE OUT	Pore Treatment Strips	19
Treatment	PETER THOMAS ROTH	Water Drench Hyaluronic Cloud Serum	65
Treatment	VOLITION BEAUTY	Snow Mushroom Water Serum	62
Treatment	MURAD	Revitalixir™ Recovery Serum	89
Treatment	MOON JUICE	Beauty Shroom™ Plumping Jelly Serum	58
Treatment	JACK BLACK	Protein Booster Skin Serum	62
Treatment	CLARINS	Shaping Facial Lift Total V Contouring Serum	81
Treatment	DR. BRANDT SKINCARE	needles no more™	89
Treatment	SHISEIDO	White Lucent Luminizing Surge	62
Treatment	DR. DENNIS GROSS SKINCARE	C+ Collagen Brighten & Firm Vitamin C Serum	78
Treatment	J.ONE	Red Jelly Pack	42
Treatment	COVER FX	Anti-Aging Primer	38
Treatment	YOUTH TO THE PEOPLE	Superfood Firm and Brighten Vitamin C Serum	62
Treatment	KATE SOMERVILLE	+Retinol Vita C Power Serum	98
Treatment	ESTÉE LAUDER	Idealist Pore Minimizing Skin Refinisher	86
Treatment	CLINIQUE	Fresh Pressed Daily Booster with Pure Vitamin C 10%	19
Treatment	PERRICONE MD	No Foundation Foundation Serum SPF 30	60
Treatment	PHILOSOPHY	Turbo Booster C Powder	39
Treatment	FOREO	Espada Acne-Clearing Blue Light Pen	149
Treatment	PERRICONE MD	H2 Elemental Energy Hydrating Booster Serum	100
Treatment	OLEHENRIKSEN	Power Peel™ Transforming Facial System	50
Treatment	LIGHTSTIM	Lightstim® for Acne	169
Treatment	KORRES	Black Pine 3D Sculpting, Firming & Lifting Face Serum	75
Treatment	PETER THOMAS ROTH	Acne System	35
Treatment	BECCA	Ever-Matte Poreless Priming Perfector	38
Treatment	PHILOSOPHY	Help Me	49
Treatment	REN CLEAN SKINCARE	Evercalm™ Anti-Redness Serum	48
Treatment	ORIGINS	Plantscription™ Anti-Aging Power Serum	60
Treatment	LANCER	Younger® Pure Youth Serum with MIMIXYL™	275
Treatment	REN CLEAN SKINCARE	Keep Young And Beautiful™ Instant Firming Beauty Shot	56
Treatment	ALGENIST	GENIUS Ultimate Anti-Aging Vitamin C+ Serum	118
Treatment	KATE SOMERVILLE	Quench Hydrating Face Serum	75
Treatment	MILK MAKEUP	Watermelon Brightening Serum	36
Treatment	IT COSMETICS	Bye Bye Lines Serum™ Advanced Anti-Aging Wrinkle-Smoothing Miracle Concentrate	58
Treatment	MURAD	Eye Lift Firming Treatment	68
Treatment	AMOREPACIFIC	MOISTURE BOUND Rejuvenating Serum	100
Treatment	PETER THOMAS ROTH	PROfessional Strength 40% Triple Acid Peel	88
Treatment	COOLA	Sunless Tan Anti-Aging Face Serum	54
Treatment	CLARINS	Hydra-Essentiel Bi-Phase Serum	59
Treatment	ORIGINS	Original Skin™ Renewal Serum with Willowherb	41
Treatment	MURAD	Rapid Resurfacing Peel	44
Treatment	PETER THOMAS ROTH	Acne-Clear Invisible Dots	30
Treatment	MURAD	Acne Clear Control 30-Day Kit	29
Treatment	REN CLEAN SKINCARE	Perfect Canvas Skin Finishing Serum	55
Treatment	DIOR	Capture Youth Lift Sculptor Age-Delay Lifting Serum	95
Treatment	CAUDALIE	Vinopure Natural Oil Control Moisturizer	39
Treatment	DIOR	Capture Youth Plump Filler Age-Delay Plumping Serum	95
Treatment	IT COSMETICS	Bye Bye Pores Primer™ Oil-Free Poreless Skin-Perfecting Serum Primer	38
Treatment	MURAD	Outsmart Acne Clarifying Treatment	44
Treatment	FIRST AID BEAUTY	Facial Radiance® Intensive Peel	40
Treatment	PETER THOMAS ROTH	Therapeutic Sulfur Mask Acne Treatment Mask	47
Treatment	ESTÉE LAUDER	Enlighten Dark Spot Correcting Night Serum	98
Treatment	PERRICONE MD	PRE:EMPT SERIES™ Skin Perfecting Serum	90
Treatment	DR. JART+	Dermaclear™ Micro Milk Peel	42
Treatment	AMOREPACIFIC	FUTURE RESPONSE Age Defense Serum	160
Treatment	DR. DENNIS GROSS SKINCARE	Ferulic + Retinol Wrinkle Recovery Peel	88
Treatment	OLEHENRIKSEN	Pure Truth™ Youth Activating Oil	45
Treatment	DR. DENNIS GROSS SKINCARE	Hyaluronic Marine Hydration Booster	68
Treatment	SHISEIDO	Bio-Performance Glow Revival Serum	92
Treatment	KATE SOMERVILLE	Breakout Fighters	55
Treatment	ALGENIST	Pore Corrector Anti-Aging Primer	42
Treatment	KATE SOMERVILLE	Age Arrest Anti-Wrinkle Cream	90
Treatment	PETER THOMAS ROTH	Un-Wrinkle® Turbo Face Serum	150
Treatment	PETER THOMAS ROTH	Potent-C™ Targeted Spot Brightener	58
Treatment	MURAD	Post-Acne Spot Lightening Gel	65
Treatment	ORIGINS	Dr. Andrew Weil For Origins™ Mega-Mushroom Relief & Resilience Advanced Face Serum	56
Treatment	CLINIQUE	Repairwear Laser Focus	50
Treatment	CLINIQUE	Acne Solutions Clear Skin System Starter Kit	28
Treatment	PERRICONE MD	Essential Fx Acyl-Glutathione Deep Crease Serum	179
Treatment	DIOR	Hydra Life Deep Hydration Sorbet Water Essence	73
Treatment	TARTE	Mermaid Skin™ Hyaluronic H2O Serum	42
Treatment	MURAD	Advanced Acne & Wrinkle Reducer	52
Treatment	PETER THOMAS ROTH	AHA/BHA Acne Clearing Gel	54
Treatment	SHISEIDO	Bio-Performance LiftDynamic Serum	98
Treatment	MURAD	Acne Body Wash	40
Treatment	DR. DENNIS GROSS SKINCARE	Doctor's Kit Gold Standard Anti-Aging Solution	59
Treatment	KIEHL'S SINCE 1851	Nightly Refining Micro-Peel Concentrate	60
Treatment	KIEHL'S SINCE 1851	Blue Herbal Spot Treatment	18
Treatment	ORIGINS	Dr. Andrew Weil For Origins™ Mega-Bright Dark Spot Correcting Serum	59
Treatment	MURAD	Pure Skin® Clarifying Dietary Supplement	50
Treatment	CAUDALIE	Glycolic Peel	39
Treatment	KORRES	Golden Krocus Ageless Saffron Elixir Serum	98
Treatment	PETER THOMAS ROTH	20% Glycolic Solutions Jumbo Peel Swab	48
Treatment	BELIF	Peat Miracle Revital Serum Concentrate	60
Treatment	MURAD	Acne Clearing Solution	42
Treatment	BAREMINERALS	SKINLONGEVITY™ Vital Power Infusion Serum	58
Treatment	DIOR	Diorsnow Brightening Refining Moist Cloud Crème	125
Treatment	KATE SOMERVILLE	EradiKate® Salicylic Acid Acne Treatment	58
Treatment	ORIGINS	A Perfect World™ Age-Defense Skin Guardian with White Tea	61
Treatment	KATE SOMERVILLE	RetAsphere™ Micro Peel	90
Treatment	FIRST AID BEAUTY	Skin Rescue Acne Clearing Pads with White Clay	30
Treatment	LANCER	Caviar Lime Acid Peel	90
Treatment	BIOEFFECT	EGF Day Serum	145
Treatment	MURAD	Rapid Collagen Infusion	84
Treatment	DR. BRANDT SKINCARE	2% Retinol Complex Serum	69
Treatment	SKIN INC SUPPLEMENT BAR	My Daily Dose Custom-Blended Serum Set	84
Treatment	DIOR	Diorsnow Essence of Light Pure Concentrate of Light Brightening Milk Serum	140
Treatment	DR. BRANDT SKINCARE	needles no more® 3-D filler mask	95
Treatment	FRESH	Seaberry Skin Nutrition Booster	46
Treatment	REN CLEAN SKINCARE	Bio Retinoid Anti-Wrinkle Concentrate Oil	69
Treatment	DR. BRANDT SKINCARE	MAGNETIGHT Age-Defier™ Mask	75
Treatment	DERMADOCTOR	Kakadu C ™ Serum	95
Treatment	CLARINS	Lotus Face Treatment Oil	58
Treatment	ALGENIST	Targeted Deep Wrinkle Minimizer	45
Treatment	DERMADOCTOR	Calm Cool & Corrected	85
Treatment	ESTÉE LAUDER	Perfectionist Pro Rapid Firm + Lift Treatment	75
Treatment	KATE SOMERVILLE	DermalQuench Liquid Lift™ Advanced Wrinkle Treatment	95
Treatment	KATE SOMERVILLE	DermalQuench Liquid Lift™ + Retinol Advanced Resurfacing Treatment	98
Treatment	PERRICONE MD	Vitamin C Ester Brightening Amine Face Lift	99
Treatment	HUM NUTRITION	OMG!™ Omega The Great Supplements	30
Treatment	SHISEIDO	Future Solution LX Intensive Firming Contour Serum	300
Treatment	MURAD	Advanced Active Radiance® Serum	90
Treatment	ALGENIST	Advanced Anti-Aging Repairing Oil	82
Treatment	PETER THOMAS ROTH	Instant Firmx™	48
Treatment	JACK BLACK	Power Peel Multi-Acid Resurfacing Pads	38
Treatment	DR. BRANDT SKINCARE	Bright Biotic™ Dark Spot Minimizing Serum	55
Treatment	PHILOSOPHY	Time In A Bottle 100% In-Control	76
Treatment	ERNO LASZLO	White Marble Dual Phase Vitamin C Peel	100
Treatment	KIEHL'S SINCE 1851	Micro-Blur™ Skin Perfector	35
Treatment	REN CLEAN SKINCARE	Flash Hydro-Boost Instant Plumping Emulsion	42
Treatment	BEAUTYBIO	The Nightly Retinol + Peptide Anti-Aging Serum	95
Treatment	MURAD	Complete Reform	78
Treatment	PERRICONE MD	High Potency Classics: Firming Evening Repair	99
Treatment	DERMADOCTOR	Kakadu C™ Intensive Vitamin C Peel Pads with Ferulic Acid & Vitamin E	78
Treatment	BELIF	Hydra Sebum Control Essence	42
Treatment	CLINIQUE	Acne Solutions All-Over Clearing Treatment Oil-Free	24
Treatment	BOSCIA	Clear Complexion Moisturizer	36
Treatment	MURAD	Intensive-C® Radiance Peel	55
Treatment	ALGENIST	GENIUS Ultimate Anti-Aging Bi-Phase Peel	85
Treatment	DR. BRANDT SKINCARE	Power Dose Vitamin C	69
Treatment	ALGENIST	REVEAL Concentrated Color Correcting Drops	38
Treatment	FRESH	Crème Ancienne® Supreme Face Serum	240
Treatment	KATE SOMERVILLE	EradiKate™ Mask Foam-Activated Acne Treatment	54
Treatment	PERRICONE MD	High Potency Classics: Hyaluronic Intensive Moisturizer	69
Treatment	ALGENIST	Concentrated Reconstructing Serum	98
Treatment	PETER THOMAS ROTH	FIRMx Growth Factor Extreme Neuropeptide Serum	150
Treatment	CLARINS	Mission Perfection Serum	74
Treatment	BOSCIA	Clear Complexion Willow Bark Spot Treatment	18
Treatment	FRESH	Crème Ancienne Face Oil Elixir	265
Treatment	CLINIQUE	Sculptwear Lift and Contour Serum for Face and Neck	56
Treatment	JACK BLACK	Line Smoother Oil-Free Moisturizer	32
Treatment	SEPHORA COLLECTION	3-in-1 Extractor	23
Treatment	DR. BRANDT SKINCARE	Do Not Age with Dr. Brandt Transforming Pearl Serum	152
Treatment	OMOROVICZA	Silver Skin Savior Salicylic/Glycolic Acid Treatment	125
Treatment	CLINIQUE	Acne Solutions Clearing Concealer	18
Treatment	PERRICONE MD	High Potency Classics: Face Firming Serum	99
Treatment	ALGENIST	ELEVATE Advanced Lift Contouring Cream	96
Face Mask	PETER THOMAS ROTH	Mask Frenzy	75
Face Mask	SK-II	Facial Treatment Mask	135
Face Mask	DR. JART+	Mask Heroes Face Savers	36
Face Mask	SEPHORA COLLECTION	Face Mask Magic	25
Face Mask	SUMMER FRIDAYS	Jet Lag Mask	48
Face Mask	FARMACY	Honey Potion Renewing Antioxidant Hydration Mask with Echinacea GreenEnvy™	56
Face Mask	LANEIGE	Lip Sleeping Mask	20
Face Mask	FRESH	Rose Face Mask	62
Face Mask	KIEHL'S SINCE 1851	Rare Earth Deep Pore Cleansing Masque	33
Face Mask	FRESH	Black Tea Instant Perfecting Mask	92
Face Mask	SUMMER FRIDAYS	Overtime Mask	44
Face Mask	SEPHORA COLLECTION	Face Mask	6
Face Mask	ORIGINS	Mini Mask Musts	28
Face Mask	LA MER	The Lifting and Firming Mask	250
Face Mask	SAND & SKY	Australian Pink Clay Porefining Face Mask	49
Face Mask	DR. JART+	Sheet Masks	7
Face Mask	ORIGINS	Clear Improvement® Active Charcoal Mask to Clear Pores	28
Face Mask	ORIGINS	Drink Up™ Intensive Overnight Mask to Quench Skin's Thirst	28
Face Mask	PETER THOMAS ROTH	24K Gold Pure Luxury Lift & Firm Hydra-Gel Eye Patches	75
Face Mask	TATCHA	Violet-C Radiance Mask	68
Face Mask	BOSCIA	Luminizing Black Charcoal Mask	34
Face Mask	SEPHORA COLLECTION	Experiential Masks Set	18
Face Mask	ESTÉE LAUDER	Advanced Night Repair Concentrated Recovery PowerFoil Mask	80
Face Mask	KORA ORGANICS	Turmeric 2-in-1 Brightening & Exfoliating Mask	48
Face Mask	PETER THOMAS ROTH	Pumpkin Enzyme Mask Enzymatic Dermal Resurfacer	58
Face Mask	SK-II	Overnight Miracle Mask	105
Face Mask	GLOW RECIPE	Watermelon Glow Sleeping Mask Mini	22
Face Mask	DR. JART+	Lover Rubber Masks	12
Face Mask	FRESH	Lotus Youth Preserve Rescue Mask	62
Face Mask	FRESH	Black Tea Firming Overnight Mask Mini	35
Face Mask	ORIGINS	Original Skin™ Retexturizing Mask with Rose Clay	28
Face Mask	ORIGINS	Hello, Calm Relaxing & Hydrating Face Mask with Cannabis Sativa Seed Oil	28
Face Mask	FARMACY	Bright On Massage-Activated Vitamin C Mask with Echinacea GreenEnvy™	38
Face Mask	REN CLEAN SKINCARE	Glycol Lactic Radiance Renewal Mask	56
Face Mask	KIEHL'S SINCE 1851	Calendula & Aloe Soothing Hydration Mask	45
Face Mask	ORIGINS	Out of Trouble™ 10 Minute Mask to Rescue Problem Skin	28
Face Mask	KIEHL'S SINCE 1851	Turmeric & Cranberry Seed Energizing Radiance Mask	39
Face Mask	GLAMGLOW	The Ultimate Glow Set	169
Face Mask	ORIGINS	Clear Improvement™ Charcoal Honey Mask to Purify and Nourish	34
Face Mask	SEPHORA COLLECTION	Hand Mask	5
Face Mask	FRESH	Vitamin C Glow Face Mask	62
Face Mask	SHISEIDO	White Lucent Power Brightening Mask	70
Face Mask	SEPHORA COLLECTION	Hand Mask - Avocado	5
Face Mask	SK-II	Brightening Derm Revival Mask	170
Face Mask	LA MER	The Brilliance Brightening Mask	250
Face Mask	SEPHORA COLLECTION	Face Mask - Pearl - Brightening	6
Face Mask	EVE LOM	Rescue Mask	85
Face Mask	FRESH	Black Tea Instant Perfecting Mask Mini	35
Face Mask	OLEHENRIKSEN	Cold Plunge Pore Mask	36
Face Mask	CAUDALIE	Instant Detox Mask	39
Face Mask	FRESH	Crème Ancienne® Ultimate Nourishing Honey Mask	150
Face Mask	DR. JART+	Water Replenishment Cotton Sheet Mask	7
Face Mask	TATCHA	Luminous Dewy Skin Sheet Mask	12
Face Mask	ERNO LASZLO	Hydra-Therapy Skin Vitality Treatment Masks	88
Face Mask	DR. JART+	Dermask Water Jet Vital Hydra Solution™	6
Face Mask	SEPHORA COLLECTION	Face Mask - Avocado	6
Face Mask	LANCÔME	Advanced Génifique Hydrogel Melting Mask	15
Face Mask	PHILOSOPHY	Purity Made Simple Pore Extractor Mask	35
Face Mask	TOO COOL FOR SCHOOL	Egg Cream Mask Hydration	24
Face Mask	FARMACY	Coconut Gel Sheet Mask - Hydrating	6
Face Mask	SEPHORA COLLECTION	Clay Mask	8
Face Mask	ESTÉE LAUDER	Nutritious Vitality8™ Night Creme/Mask	72
Face Mask	SEPHORA COLLECTION	Face Mask - Green Tea - Mattifying	6
Face Mask	SEPHORA COLLECTION	Mud Mask Purifying & Mattifying	20
Face Mask	SHISEIDO	Benefiance Pure Retinol Intensive Revitalizing Face Mask	65
Face Mask	FIRST AID BEAUTY	Ultra Repair Instant Oatmeal Mask	24
Face Mask	REN CLEAN SKINCARE	Evercalm™ Ultra Comforting Rescue Mask	38
Face Mask	GLOW RECIPE	Watermelon Glow Jelly Sheet Mask	8
Face Mask	SEPHORA COLLECTION	Crazy for Clay!	18
Face Mask	TATCHA	Luminous Deep Hydration Lifting Mask	95
Face Mask	GLAMGLOW	GLAMGLOW x MY LITTLE PONY® #GLITTERMASK GRAVITYMUD™ Firming Treatment	59
Face Mask	DR. JART+	Shake & Shot™ Rubber Masks	12
Face Mask	SEPHORA COLLECTION	Face Mask - Rose - Moisturizing	6
Face Mask	LANEIGE	Time Freeze Sleeping Mask	39
Face Mask	SEPHORA COLLECTION	SUPERMASK - The Golden Mask	6
Face Mask	KIEHL'S SINCE 1851	Ginger Leaf & Hibiscus Firming Mask	54
Face Mask	DR. BRANDT SKINCARE	Hydro Biotic™ Recovery Sleeping Mask	52
Face Mask	SATURDAY SKIN	Spotlight Brightening Mask	6
Face Mask	SEPHORA COLLECTION	SUPERMASK - The Bubble Mask	6
Face Mask	GLAMGLOW	#GLITTERMASK GRAVITYMUD™ Firming Treatment	59
Face Mask	BOSCIA	Luminizing Pink Charcoal Mask	34
Face Mask	KORRES	Greek Yoghurt Advanced Nourishing Sleeping Facial	46
Face Mask	PETER THOMAS ROTH	Irish Moor Mud Purifying Black Mask	58
Face Mask	SEPHORA COLLECTION	Face Mask - Aloe Vera - Replenishing	6
Face Mask	TATA HARPER	Clarifying Mask	68
Face Mask	DR. JART+	Hydration Lover Rubber Mask	12
Face Mask	DR. JART+	Bright Lover Rubber Mask	12
Face Mask	FIRST AID BEAUTY	5 in 1 Bouncy Mask	38
Face Mask	DR. JART+	Cicapair™ Tiger Grass Nightly Re.Pair Mask	48
Face Mask	AMOREPACIFIC	MOISTURE BOUND Sleeping Recovery Mask	60
Face Mask	SEPHORA COLLECTION	Face Mask - Pineapple - Pore Perfecting	6
Face Mask	FARMACY	Coconut Gel Sheet Mask - Brightening	6
Face Mask	SEPHORA COLLECTION	Face Mask - Coconut - Nourishing	6
Face Mask	CLINIQUE	Pep-Start Pout Restoring Night Mask	17
Face Mask	BOSCIA	Charcoal Pore Pudding Intensive Wash-Off Treatment	38
Face Mask	FRESH	Peony Brightening Night Treatment Mask	82
Face Mask	SEPHORA COLLECTION	SUPERMASK - The Charcoal Mask	6
Face Mask	ERNO LASZLO	Hydra-Therapy Memory Sleep Mask	95
Face Mask	HERBIVORE	Brighten Pineapple Enzyme + Gemstone Instant Glow Mask	48
Face Mask	TATA HARPER	Purifying Mask	68
Face Mask	YOUTH TO THE PEOPLE	Superfood Skin Reset Antioxidant Mask	44
Face Mask	DR. JART+	Water Fuse Hydro Sleep Mask	48
Face Mask	INDIE LEE	Clearing Mask	60
Face Mask	DIOR	Hydra Life Jelly Sleeping Mask	69
Face Mask	SEPHORA COLLECTION	Sleeping Mask - Rose	4
Face Mask	LANEIGE	Mini Pore Waterclay Mask	25
Face Mask	GLAMGLOW	INSTAMUD 60 Second Pore-Refining Treatment	42
Face Mask	SEPHORA COLLECTION	SUPERMASK - The Silver Mask	6
Face Mask	SEPHORA COLLECTION	Sleeping Mask - Pearl	4
Face Mask	FRESH	Vitamin Nectar Vitamin C Brightening Powder	40
Face Mask	DR. JART+	Clear Skin Lover Rubber Mask	12
Face Mask	ESTÉE LAUDER	Micro Essence Infusion Mask	72
Face Mask	DR. JART+	Dermask Water Jet Soothing Hydra Solution™	6
Face Mask	LA MER	Treatment Lotion Hydrating Mask	150
Face Mask	FOREO	Call It A Night Revitalizing & Nourishing UFO™ Activated Mask	9
Face Mask	DR. JART+	Ceramidin™ Facial Mask	6
Face Mask	DIOR	Hydra Life Glow Better Fresh Jelly Mask	69
Face Mask	BOSCIA	MATCHA Magic Super-Antioxidant Mask	38
Face Mask	EVE LOM	Moisture Mask	90
Face Mask	PETER THOMAS ROTH	Rose Stem Cell Bio-Repair Gel Mask	52
Face Mask	KORRES	Pomegranate AHA & Enzymes Resurfacing Mask	34
Face Mask	ESTÉE LAUDER	Advanced Night Repair Concentrated Recovery Eye Mask	46
Face Mask	CAUDALIE	Moisturizing Mask	39
Face Mask	DR. JART+	Dermask Micro Jet Clearing Solution™	9
Face Mask	ORIGINS	Plantscription™ Powerful Lifting Overnight Mask	63
Face Mask	SEPHORA COLLECTION	Face Mask - Algae - Detoxifying	6
Face Mask	SEPHORA COLLECTION	Face Mask - Grape - Anti-pollution	6
Face Mask	FOREO	Make My Day Hydrating & Anti-Pollution UFO™ Activated Mask	9
Face Mask	CHARLOTTE TILBURY	Goddess Clay Mask	55
Face Mask	TATA HARPER	Resurfacing Mask	62
Face Mask	LA MER	The Lifting and Firming Mask Mini	75
Face Mask	VOLITION BEAUTY	Detoxifying Silt Gelee Mask	60
Face Mask	ORIGINS	Dr. Andrew Weil For Origins™ Mega-Mushroom Relief & Resilience Soothing Face Mask	40
Face Mask	DR. BRANDT SKINCARE	Oxygen Facial Flash Recovery Mask	70
Face Mask	SEPHORA COLLECTION	SUPERMASK - The Mud Mask	6
Face Mask	DR. JART+	Brightening Infusion Hydrogel Mask	7
Face Mask	OMOROVICZA	Deep Cleansing Mask	120
Face Mask	ORIGINS	Dr. Andrew Weil For Origins™ Mega-Bright Dark Spot Correcting Night Mask	59
Face Mask	J.ONE	Black Jelly Pack	44
Face Mask	SEPHORA COLLECTION	Sleeping Mask - Coconut Water	4
Face Mask	SEPHORA COLLECTION	Face Mask - Algae	6
Face Mask	DR. JART+	Pore Minimalist Black Charcoal Sheet Mask	7
Face Mask	SEPHORA COLLECTION	Nose Strip	3
Face Mask	DR. JART+	Shake & Shot™ Rubber Hydro Mask	12
Face Mask	DR. DENNIS GROSS SKINCARE	Clarifying Colloidal Sulfur Mask	42
Face Mask	PERRICONE MD	Chlorophyll Detox Mask	69
Face Mask	BELIF	Pore Cleaner Bubble Foam	36
Face Mask	SEPHORA COLLECTION	Sleeping Mask - Aloe Vera	4
Face Mask	PETER THOMAS ROTH	24K Gold Mask Pure Luxury Lift & Firm Mask	80
Face Mask	SEPHORA COLLECTION	Hydrating Lip Mask	3
Face Mask	CLARINS	V-Facial Intensive Wrap	60
Face Mask	PERRICONE MD	Cocoa Moisture Mask	69
Face Mask	DR. JART+	Shake & Shot™ Rubber Brightening Mask	12
Face Mask	SEPHORA COLLECTION	Face Mask - Lotus	6
Face Mask	DR. JART+	Firm Lover Rubber Mask	12
Face Mask	DR. JART+	Dermask Ultra Jet Porecting Solution Bubbling Charcoal Sheet Mask	9
Face Mask	SATURDAY SKIN	Quench Intense Hydration Mask	6
Face Mask	BLITHE	Soothing & Healing Green Tea Splash Mask	45
Face Mask	DR. BRANDT SKINCARE	pores no more® Vacuum Cleaner® Pore Purifying Mask	42
Face Mask	CLARINS	Extra-Firming Mask	76
Face Mask	SEPHORA COLLECTION	Lip Mask	3
Face Mask	GLAMGLOW	BUBBLESHEET™ Oxygenating Deep Cleanse Mask - Breast Cancer Awareness Edition	9
Face Mask	SEPHORA COLLECTION	Polishing Mask	20
Face Mask	OMOROVICZA	Midnight Radiance Mask	125
Face Mask	ALGENIST	PERFECT Clarifying Pore Corrector Mask	55
Face Mask	SEPHORA COLLECTION	Gel Mask Hydrating & Quenching	20
Face Mask	OLEHENRIKSEN	Hygge HydraClay™ Detox Mask	32
Face Mask	DR. DENNIS GROSS SKINCARE	Hyaluronic Marine Hydrating Modeling Mask	48
Face Mask	FIRST AID BEAUTY	Skin Rescue Purifying Mask With Red Clay	30
Face Mask	REN CLEAN SKINCARE	Flash Rinse 1 Minute Facial	48
Face Mask	LANEIGE	Water Pocket Sheet Mask Sleeping Mask (Replenishing)	6
Face Mask	KIEHL'S SINCE 1851	Cilantro & Orange Extract Pollutant Defending Mask	39
Face Mask	AMOREPACIFIC	TIME RESPONSE Vintage Wash-off Masque	170
Face Mask	DR. JART+	Shake & Shot™ Rubber Soothing Mask	12
Face Mask	BOBBI BROWN	Skin Nourish Coral Grass & Green Algae Moisture Face Mask	51
Face Mask	CLINIQUE	Pore Refining Solutions Charcoal Mask	28
Face Mask	FOREO	H2Overdose Mask	19
Face Mask	DR. BRANDT SKINCARE	MAGNETIGHT™ Age-Defier Mask Bundle	75
Face Mask	PETER THOMAS ROTH	Hungarian Thermal Water Mineral-Rich Atomic Heat Mask	58
Face Mask	FIRST AID BEAUTY	Hello FAB Ginger & Turmeric Vitamin C Jelly Mask	32
Face Mask	AMOREPACIFIC	MOISTURE BOUND Intensive Serum Masque	32
Face Mask	DIOR	Capture Totale Dreamskin 1-Minute Mask	75
Face Mask	MURAD	Pore Extractor Pomegranate Mask	38
Face Mask	TOO COOL FOR SCHOOL	Pumpkin Sleeping Pack	20
Face Mask	CLINIQUE	Acne Solutions Oil-Control Cleansing Mask	25
Face Mask	SEPHORA COLLECTION	Face Mask - Pomegranate	6
Face Mask	ESTÉE LAUDER	NightWear Plus 3-Minute Detox Mask	47
Face Mask	LANCÔME	Hydra Zen Masque Anti-Stress Moisturizing Night Face Mask	48
Face Mask	OMOROVICZA	Ultramoor Mud Mask	125
Face Mask	FOREO	Glow Addict Mask	19
Face Mask	DR ROEBUCK’S	Uluru Purifying Mask	28
Face Mask	BOSCIA	Charcoal Pore-Minimizing Bio-Cellulose Mask	8
Face Mask	TOO COOL FOR SCHOOL	Pumpkin 24K Gold Sheet Mask	8
Face Mask	SKIN INC SUPPLEMENT BAR	Get Glowin’ Brightening Mask	65
Face Mask	TARTE	Tight & Bright Clay Multi-Mask	40
Face Mask	DR. JART+	All That Contours Hydrogel Expansion Stretch Mask	35
Face Mask	FOREO	Matte Maniac Mask	19
Face Mask	DIOR	Hydra Life Extra Plump Smooth Balm Mask	69
Face Mask	DR. JART+	Dermask Micro Jet Brightening Solution™	9
Face Mask	DR. JART+	Dermask Intra Jet Wrinkless Solution™	9
Face Mask	BLITHE	Energy Yellow Citrus & Honey Splash Mask	45
Face Mask	LANCÔME	Rose Jelly Mask	35
Face Mask	FOREO	Shimmer Freak Mask	19
Face Mask	DR. JART+	Shake & Shot™ Rubber Firming Mask	12
Face Mask	DIOR	Hydra Life Pores Away Pink Clay Mask	69
Face Mask	DR. JART+	Dermask Intra Jet Firming Solution™	9
Face Mask	BOSCIA	Tsubaki Oil Deep Hydrating Bio-Cellulose Mask	8
Face Mask	BOSCIA	Multi-Masking™ Medley	18
Face Mask	PHILOSOPHY	Renewed Hope in A Jar Moisture Mask	37
Face Mask	ERBORIAN	Bamboo Waterlock Mask	43
Face Mask	ORIGINS	RitualiTea™ Matcha Madness™ Revitalizing Powder Face Mask with Matcha & Green Tea	36
Face Mask	DR. JART+	Pore Master Patch	7
Face Mask	MURAD	InstaMatte™ Oil-Control Mask	38
Face Mask	SEPHORA COLLECTION	After-Sun Mask - Watermelon	5
Face Mask	JOSIE MARAN	Whipped Mud Mask Collection	48
Face Mask	KATE SOMERVILLE	Wrinkle Warrior® Pink Plumping Mask	56
Face Mask	ALGENIST	Algae Brightening Mask	62
Face Mask	BOSCIA	Sake Bright White Mask	38
Face Mask	LA MER	The Intensive Revitalizing Mask	170
Face Mask	SKIN INC SUPPLEMENT BAR	Pure Deepsea Hydrating Mask	75
Face Mask	PETER THOMAS ROTH	Cucumber Gel Mask Extreme Detoxifying Hydrator	52
Face Mask	BOSCIA	Sake Brightening Bio-Cellulose Mask	8
Face Mask	TOO COOL FOR SCHOOL	Egg Cream Mask Firming	6
Face Mask	TOO COOL FOR SCHOOL	Egg Cream Mask Pore Tightening	6
Face Mask	TOO COOL FOR SCHOOL	Coconut Ceramide Mask	6
Face Mask	BELIF	First Aid Transforming Peel Off Mask	34
Face Mask	SKIN LAUNDRY	Wrinkle Release Facial Sheet Mask	58
Face Mask	DERMADOCTOR	Ain’t Misbehavin’® Intensive 10% Sulfur Acne Mask & Emergency Spot Treatment	48
Face Mask	KATE SOMERVILLE	Age Arrest Hydrating Firming Mask	75
Face Mask	SEPHORA COLLECTION	Jelly Mask Moisturizing & Energizing	19
Face Mask	ORIGINS	Dragon Fruit Brightening Superfruit Mask	27
Face Mask	SKIN LAUNDRY	Hydrating Facial Sheet Mask	48
Face Mask	REN CLEAN SKINCARE	Clarimatte™ Invisible Pores Detox Mask	38
Face Mask	LANCER	Radiance Awakening Mask Intense	140
Face Mask	BELIF	The True Tincture Mask - Chamomile	36
Face Mask	ORIGINS	GinZing™ Peel-Off Mask to Refine and Refresh	28
Face Mask	SEPHORA COLLECTION	Nose Mask - Pineapple	3
Face Mask	SEPHORA COLLECTION	Peel-off Mask	20
Face Mask	LANCÔME	Energie de Vie Glow Boosting Mini Mask Trio	39
Face Mask	LANEIGE	Water Pocket Sheet Mask Water Bank (Moisturizing)	6
Face Mask	ORIGINS	Flower Fusion™ Lavender Soothing Sheet Mask	7
Face Mask	LANCER	Younger® Revealing Mask Intense	250
Face Mask	ANTHONY	Deep Pore Cleansing Clay	24
Face Mask	ALGENIST	SPLASH Absolute Hydration Replenishing Sleeping Pack	48
Face Mask	ORIGINS	Flower Fusion™ Rose Hydrating Sheet Mask	7
Face Mask	BOBBI BROWN	Instant Detox Hawaiian Sea Water & White Clay Face Mask	51
Face Mask	CLARINS	SOS Hydra Refreshing Hydration Mask	34
Face Mask	ORIGINS	Flower Fusion™ Raspberry Refreshing Sheet Mask	7
Face Mask	LANCER	Lift & Plump Sheet Mask with Vegan Stem Cell Complex	120
Face Mask	CLINIQUE	Pep-Start Double Bubble Purifying Mask	24
Face Mask	DERMADOCTOR	Kakadu C™ Amethyst Clay Detox Mask	58
Face Mask	BOBBI BROWN	Radiance Boost Walnut Grain & Orange Oil Exfoliating Face Mask	51
Face Mask	SEPHORA COLLECTION	SUPERMASK - The Primer Mask	6
Face Mask	EVE LOM	WHITE Brightening Mask	160
Face Mask	ORIGINS	Flower Fusion™ Violet Nourishing Sheet Mask	7
Face Mask	TOO COOL FOR SCHOOL	Egg Mousse Pack	20
Face Mask	ST. TROPEZ TANNING ESSENTIALS	Self Tan Express Bronzing Face Sheet Mask	9
Face Mask	NATURALLY SERIOUS	Mask-Imum Revival Hydra-Plumping Mask	42
Face Mask	EVE LOM	Radiance Transforming Mask	90
Face Mask	ERNO LASZLO	Firmarine Lift Face Mask	88
Face Mask	DR ROEBUCK’S	Tama Healing Mask	28
Face Mask	PERRICONE MD	PRE:EMPT SERIES™ Refreshing Shower Mask	50
Face Mask	ORIGINS	By All Greens™ Foaming Deep Cleansing Mask	30
Face Mask	ORIGINS	Flower Fusion™ Orange Radiance-Boosting Sheet Mask	7
Face Mask	SKIN LAUNDRY	Wrinkle Release Neck & Chest Sheet Mask	60
Face Mask	CLINIQUE	Sculptwear Contouring Massage Cream Mask	46
