# Supplementary material for: Research on influencer marketing strategies based on double-layer network game theory
Source: PLoS One. 2025 Sep 2;20(9):e0326252. doi: 10.1371/journal.pone.0326252 (PMC12404498; doi:10.1371/journal.pone.0326252)
Supplement: S2 Table — (XLSX) [file pone.0326252.s002.xlsx]

## Sheet: fig3
Pb20	Pb40	Pb60	Pb80	Pb100	Pm20	Pm40	Pm60	Pm80	Pm100
0.0693069	0.128713	0.108911	0.128713	0.0891089	0.0891089	0.118812	0.108911	0.108911	0.158416
0.00990099	0.049505	0.029703	0.0693069	0.039604	0.178218	0.178218	0.237624	0.188119	0.237624
0.019802	0.029703	0.00990099	0.019802	0.039604	0.316832	0.366337	0.386139	0.287129	0.425743
0.019802	0.039604	0.00990099	0.029703	0.0990099	0.50495	0.623762	0.633663	0.425743	0.613861
0.019802	0.029703	0.00990099	0.0594059	0.138614	0.722772	0.851485	0.841584	0.60396	0.871287
0.00990099	0.039604	0.019802	0.0792079	0.237624	0.930693	0.980198	0.940594	0.821782	0.950495
0.00990099	0.0594059	0.029703	0.138614	0.39604	1	1	1	0.940594	0.990099
0.029703	0.158416	0.029703	0.247525	0.623762	1	1	1	0.980198	1
0.0594059	0.386139	0.029703	0.336634	0.831683	1	1	1	1	1
0.148515	0.633663	0.049505	0.544554	0.960396	1	1	1	1	1
0.247525	0.891089	0.0990099	0.811881	1	1	1	1	1	1
0.415842	0.970297	0.247525	0.950495	1	1	1	1	1	1
0.613861	1	0.39604	1	1	1	1	1	1	1
0.811881	1	0.554455	1	1	1	1	1	1	1
0.960396	1	0.811881	1	1	1	1	1	1	1
0.990099	1	0.950495	1	1	1	1	1	1	1
1	1	1	1	1	1	1	1	1	1
1	1	1	1	1	1	1	1	1	1
1	1	1	1	1	1	1	1	1	1
1	1	1	1	1	1	1	1	1	1
1	1	1	1	1	1	1	1	1	1
1	1	1	1	1	1	1	1	1	1
1	1	1	1	1	1	1	1	1	1
1	1	1	1	1	1	1	1	1	1
1	1	1	1	1	1	1	1	1	1
1	1	1	1	1	1	1	1	1	1
1	1	1	1	1	1	1	1	1	1
1	1	1	1	1	1	1	1	1	1
1	1	1	1	1	1	1	1	1	1
1	1	1	1	1	1	1	1	1	1
1	1	1	1	1	1	1	1	1	1
1	1	1	1	1	1	1	1	1	1
1	1	1	1	1	1	1	1	1	1
1	1	1	1	1	1	1	1	1	1
1	1	1	1	1	1	1	1	1	1
1	1	1	1	1	1	1	1	1	1
1	1	1	1	1	1	1	1	1	1
1	1	1	1	1	1	1	1	1	1
1	1	1	1	1	1	1	1	1	1
1	1	1	1	1	1	1	1	1	1
1	1	1	1	1	1	1	1	1	1
1	1	1	1	1	1	1	1	1	1
1	1	1	1	1	1	1	1	1	1
1	1	1	1	1	1	1	1	1	1
1	1	1	1	1	1	1	1	1	1
1	1	1	1	1	1	1	1	1	1
1	1	1	1	1	1	1	1	1	1
1	1	1	1	1	1	1	1	1	1
1	1	1	1	1	1	1	1	1	1
1	1	1	1	1	1	1	1	1	1
1	1	1	1	1	1	1	1	1	1
1	1	1	1	1	1	1	1	1	1
1	1	1	1	1	1	1	1	1	1
1	1	1	1	1	1	1	1	1	1
1	1	1	1	1	1	1	1	1	1
1	1	1	1	1	1	1	1	1	1
1	1	1	1	1	1	1	1	1	1
1	1	1	1	1	1	1	1	1	1
1	1	1	1	1	1	1	1	1	1
1	1	1	1	1	1	1	1	1	1
1	1	1	1	1	1	1	1	1	1
1	1	1	1	1	1	1	1	1	1
1	1	1	1	1	1	1	1	1	1
1	1	1	1	1	1	1	1	1	1
1	1	1	1	1	1	1	1	1	1
1	1	1	1	1	1	1	1	1	1
1	1	1	1	1	1	1	1	1	1
1	1	1	1	1	1	1	1	1	1
1	1	1	1	1	1	1	1	1	1
1	1	1	1	1	1	1	1	1	1
1	1	1	1	1	1	1	1	1	1
1	1	1	1	1	1	1	1	1	1
1	1	1	1	1	1	1	1	1	1
1	1	1	1	1	1	1	1	1	1
1	1	1	1	1	1	1	1	1	1
1	1	1	1	1	1	1	1	1	1
1	1	1	1	1	1	1	1	1	1
1	1	1	1	1	1	1	1	1	1
1	1	1	1	1	1	1	1	1	1
1	1	1	1	1	1	1	1	1	1
1	1	1	1	1	1	1	1	1	1
1	1	1	1	1	1	1	1	1	1
1	1	1	1	1	1	1	1	1	1
1	1	1	1	1	1	1	1	1	1
1	1	1	1	1	1	1	1	1	1
1	1	1	1	1	1	1	1	1	1
1	1	1	1	1	1	1	1	1	1
1	1	1	1	1	1	1	1	1	1
1	1	1	1	1	1	1	1	1	1
1	1	1	1	1	1	1	1	1	1
1	1	1	1	1	1	1	1	1	1
1	1	1	1	1	1	1	1	1	1
1	1	1	1	1	1	1	1	1	1
1	1	1	1	1	1	1	1	1	1
1	1	1	1	1	1	1	1	1	1
1	1	1	1	1	1	1	1	1	1
1	1	1	1	1	1	1	1	1	1
1	1	1	1	1	1	1	1	1	1
1	1	1	1	1	1	1	1	1	1
1	1	1	1	1	1	1	1	1	1

## Sheet: fig4
rb0.5	rb0.25	rb0.167	rb0.125	rb0.1	rm0.5	rm0.25	rm0.167	rm0.125	rm0.1
0.0693069	0.0891089	0.128713	0.0792079	0.138614	0.0792079	0.108911	0.0990099	0.118812	0.108911
0.049505	0.029703	0.039604	0	0.049505	0.158416	0.217822	0.178218	0.237624	0.207921
0.049505	0.00990099	0.00990099	0	0	0.326733	0.356436	0.336634	0.445545	0.336634
0.049505	0.00990099	0.029703	0	0	0.49505	0.50495	0.643564	0.613861	0.544554
0.0693069	0.019802	0.0594059	0	0	0.762376	0.752475	0.841584	0.792079	0.80198
0.178218	0.019802	0.0693069	0	0	0.910891	0.930693	0.970297	0.940594	0.940594
0.277228	0.029703	0.108911	0	0	0.970297	0.980198	1	0.980198	0.980198
0.39604	0.049505	0.19802	0	0	1	0.990099	1	1	1
0.693069	0.0990099	0.405941	0	0	1	1	1	1	1
0.940594	0.207921	0.613861	0	0	1	1	1	1	1
0.990099	0.326733	0.811881	0	0	1	1	1	1	1
1	0.574257	0.871287	0	0	1	1	1	1	1
1	0.742574	0.940594	0	0	1	1	1	1	1
1	0.90099	0.970297	0	0	1	1	1	1	1
1	0.980198	0.970297	0	0	1	1	1	1	1
1	0.990099	0.990099	0	0	1	1	1	1	1
1	0.990099	1	0	0	1	1	1	1	1
1	1	1	0	0	1	1	1	1	1
1	1	1	0	0	1	1	1	1	1
1	1	1	0	0	1	1	1	1	1
1	1	1	0	0	1	1	1	1	1
1	1	1	0	0	1	1	1	1	1
1	1	1	0	0	1	1	1	1	1
1	1	1	0	0	1	1	1	1	1
1	1	1	0	0	1	1	1	1	1
1	1	1	0	0	1	1	1	1	1
1	1	1	0	0	1	1	1	1	1
1	1	1	0	0	1	1	1	1	1
1	1	1	0	0	1	1	1	1	1
1	1	1	0	0	1	1	1	1	1
1	1	1	0	0	1	1	1	1	1
1	1	1	0	0	1	1	1	1	1
1	1	1	0	0	1	1	1	1	1
1	1	1	0	0	1	1	1	1	1
1	1	1	0	0	1	1	1	1	1
1	1	1	0	0	1	1	1	1	1
1	1	1	0	0	1	1	1	1	1
1	1	1	0	0	1	1	1	1	1
1	1	1	0	0	1	1	1	1	1
1	1	1	0	0	1	1	1	1	1
1	1	1	0	0	1	1	1	1	1
1	1	1	0	0	1	1	1	1	1
1	1	1	0	0	1	1	1	1	1
1	1	1	0	0	1	1	1	1	1
1	1	1	0	0	1	1	1	1	1
1	1	1	0	0	1	1	1	1	1
1	1	1	0	0	1	1	1	1	1
1	1	1	0	0	1	1	1	1	1
1	1	1	0	0	1	1	1	1	1
1	1	1	0	0	1	1	1	1	1
1	1	1	0	0	1	1	1	1	1
1	1	1	0	0	1	1	1	1	1
1	1	1	0	0	1	1	1	1	1
1	1	1	0	0	1	1	1	1	1
1	1	1	0	0	1	1	1	1	1
1	1	1	0	0	1	1	1	1	1
1	1	1	0	0	1	1	1	1	1
1	1	1	0	0	1	1	1	1	1
1	1	1	0	0	1	1	1	1	1
1	1	1	0	0	1	1	1	1	1
1	1	1	0	0	1	1	1	1	1
1	1	1	0	0	1	1	1	1	1
1	1	1	0	0	1	1	1	1	1
1	1	1	0	0	1	1	1	1	1
1	1	1	0	0	1	1	1	1	1
1	1	1	0	0	1	1	1	1	1
1	1	1	0	0	1	1	1	1	1
1	1	1	0	0	1	1	1	1	1
1	1	1	0	0	1	1	1	1	1
1	1	1	0	0	1	1	1	1	1
1	1	1	0	0	1	1	1	1	1
1	1	1	0	0	1	1	1	1	1
1	1	1	0	0	1	1	1	1	1
1	1	1	0	0	1	1	1	1	1
1	1	1	0	0	1	1	1	1	1
1	1	1	0	0	1	1	1	1	1
1	1	1	0	0	1	1	1	1	1
1	1	1	0	0	1	1	1	1	1
1	1	1	0	0	1	1	1	1	1
1	1	1	0	0	1	1	1	1	1
1	1	1	0	0	1	1	1	1	1
1	1	1	0	0	1	1	1	1	1
1	1	1	0	0	1	1	1	1	1
1	1	1	0	0	1	1	1	1	1
1	1	1	0	0	1	1	1	1	1
1	1	1	0	0	1	1	1	1	1
1	1	1	0	0	1	1	1	1	1
1	1	1	0	0	1	1	1	1	1
1	1	1	0	0	1	1	1	1	1
1	1	1	0	0	1	1	1	1	1
1	1	1	0	0	1	1	1	1	1
1	1	1	0	0	1	1	1	1	1
1	1	1	0	0	1	1	1	1	1
1	1	1	0	0	1	1	1	1	1
1	1	1	0	0	1	1	1	1	1
1	1	1	0	0	1	1	1	1	1
1	1	1	0	0	1	1	1	1	1
1	1	1	0	0	1	1	1	1	1
1	1	1	0	0	1	1	1	1	1
1	1	1	0	0	1	1	1	1	1

## Sheet: fig5
C2b1	C2b2	C2b3	C2b4	C2b5	C2m1	C2m2	C2m3	C2m4	C2m5
0.102911	0.0982328	0.0810811	0.0940748	0.0966736	0.119543	0.0919958	0.107588	0.100832	0.0982328
0.0322245	0.024948	0.0119543	0.00935551	0.00831601	0.225052	0.186071	0.204782	0.206341	0.186071
0.031185	0.0119543	0.00363825	0	0	0.394491	0.321206	0.383056	0.381497	0.324324
0.0488565	0.014553	0.0051975	0	0	0.598233	0.488565	0.554574	0.566008	0.505198
0.0628898	0.0192308	0.00623701	0	0	0.787422	0.690748	0.717775	0.738565	0.685031
0.107069	0.031185	0.00883576	0	0	0.892412	0.823805	0.848233	0.857588	0.836798
0.196985	0.0446985	0.00675676	0	0	0.946466	0.913721	0.914241	0.932952	0.924636
0.347713	0.0649688	0.00623701	0	0	0.974012	0.962058	0.964137	0.969335	0.965177
0.557692	0.105509	0.00831601	0	0	0.989605	0.980769	0.987006	0.987006	0.985447
0.797817	0.16684	0.010395	0	0	0.994802	0.991684	0.995322	0.994802	0.994283
0.956861	0.245842	0.00883576	0	0	0.998441	0.995842	0.99896	0.997401	0.998441
1	0.334719	0.00935551	0	0	0.99948	0.998441	0.99896	0.998441	0.99948
1	0.45842	0.00831601	0	0	0.99948	0.99948	0.99948	0.998441	0.99948
1	0.587838	0.0135135	0	0	1	0.99948	0.99948	1	0.99948
1	0.716216	0.0171518	0	0	1	0.99948	0.99948	1	1
1	0.81289	0.0197505	0	0	1	1	1	1	1
1	0.877859	0.0223493	0	0	1	1	1	1	1
1	0.91632	0.024948	0	0	1	1	1	1	1
1	0.93815	0.0223493	0	0	1	1	1	1	1
1	0.954782	0.0244283	0	0	1	1	1	1	1
1	0.963098	0.029106	0	0	1	1	1	1	1
1	0.975052	0.0327443	0	0	1	1	1	1	1
1	0.980249	0.0317048	0	0	1	1	1	1	1
1	0.983888	0.0363825	0	0	1	1	1	1	1
1	0.989605	0.0441788	0	0	1	1	1	1	1
1	0.991684	0.0467775	0	0	1	1	1	1	1
1	0.996362	0.0483368	0	0	1	1	1	1	1
1	0.997921	0.0509356	0	0	1	1	1	1	1
1	0.997401	0.0514553	0	0	1	1	1	1	1
1	0.997921	0.0556133	0	0	1	1	1	1	1
1	0.99896	0.0649688	0	0	1	1	1	1	1
1	1	0.0644491	0	0	1	1	1	1	1
1	1	0.0800416	0	0	1	1	1	1	1
1	1	0.0816008	0	0	1	1	1	1	1
1	1	0.0862786	0	0	1	1	1	1	1
1	1	0.0899168	0	0	1	1	1	1	1
1	1	0.100312	0	0	1	1	1	1	1
1	1	0.10447	0	0	1	1	1	1	1
1	1	0.116424	0	0	1	1	1	1	1
1	1	0.114345	0	0	1	1	1	1	1
1	1	0.120582	0	0	1	1	1	1	1
1	1	0.132536	0	0	1	1	1	1	1
1	1	0.128378	0	0	1	1	1	1	1
1	1	0.149168	0	0	1	1	1	1	1
1	1	0.151767	0	0	1	1	1	1	1
1	1	0.147609	0	0	1	1	1	1	1
1	1	0.154886	0	0	1	1	1	1	1
1	1	0.155405	0	0	1	1	1	1	1
1	1	0.163202	0	0	1	1	1	1	1
1	1	0.162162	0	0	1	1	1	1	1
1	1	0.162682	0	0	1	1	1	1	1
1	1	0.176195	0	0	1	1	1	1	1
1	1	0.180353	0	0	1	1	1	1	1
1	1	0.189709	0	0	1	1	1	1	1
1	1	0.176715	0	0	1	1	1	1	1
1	1	0.195426	0	0	1	1	1	1	1
1	1	0.200624	0	0	1	1	1	1	1
1	1	0.193867	0	0	1	1	1	1	1
1	1	0.191268	0	0	1	1	1	1	1
1	1	0.2079	0	0	1	1	1	1	1
1	1	0.216216	0	0	1	1	1	1	1
1	1	0.214657	0	0	1	1	1	1	1
1	1	0.214137	0	0	1	1	1	1	1
1	1	0.219854	0	0	1	1	1	1	1
1	1	0.214137	0	0	1	1	1	1	1
1	1	0.214657	0	0	1	1	1	1	1
1	1	0.221933	0	0	1	1	1	1	1
1	1	0.235447	0	0	1	1	1	1	1
1	1	0.227651	0	0	1	1	1	1	1
1	1	0.217775	0	0	1	1	1	1	1
1	1	0.224012	0	0	1	1	1	1	1
1	1	0.231289	0	0	1	1	1	1	1
1	1	0.218815	0	0	1	1	1	1	1
1	1	0.240125	0	0	1	1	1	1	1
1	1	0.227131	0	0	1	1	1	1	1
1	1	0.222453	0	0	1	1	1	1	1
1	1	0.240125	0	0	1	1	1	1	1
1	1	0.22869	0	0	1	1	1	1	1
1	1	0.214657	0	0	1	1	1	1	1
1	1	0.217256	0	0	1	1	1	1	1
1	1	0.236486	0	0	1	1	1	1	1
1	1	0.234927	0	0	1	1	1	1	1
1	1	0.220894	0	0	1	1	1	1	1
1	1	0.222453	0	0	1	1	1	1	1
1	1	0.237526	0	0	1	1	1	1	1
1	1	0.232848	0	0	1	1	1	1	1
1	1	0.213617	0	0	1	1	1	1	1
1	1	0.225572	0	0	1	1	1	1	1
1	1	0.215696	0	0	1	1	1	1	1
1	1	0.226091	0	0	1	1	1	1	1
1	1	0.240125	0	0	1	1	1	1	1
1	1	0.233368	0	0	1	1	1	1	1
1	1	0.233888	0	0	1	1	1	1	1
1	1	0.224532	0	0	1	1	1	1	1
1	1	0.225572	0	0	1	1	1	1	1
1	1	0.227651	0	0	1	1	1	1	1
1	1	0.239085	0	0	1	1	1	1	1
1	1	0.225572	0	0	1	1	1	1	1
1	1	0.224532	0	0	1	1	1	1	1
1	1	0.234927	0	0	1	1	1	1	1

## Sheet: fig6
lb1	lb2	lb3	lb4	lb5	lm1	lm2	lm3	lm4	lm5
0.113306	0.0977131	0.0862786	0.10395	0.10447	0.0992723	0.0977131	0.100832	0.0836798	0.101871
0.0384615	0.0363825	0.0296258	0.0280665	0.029106	0.180873	0.182432	0.20738	0.16736	0.216736
0.0431393	0.00259875	0.0010395	0.000519751	0.0010395	0.329002	0.321726	0.101871	0.0758836	0.0654886
0.0483368	0.002079	0	0	0	0.515073	0.496881	0.202183	0.142931	0.158004
0.0779626	0.0010395	0	0	0	0.704782	0.650208	0.113306	0.0706861	0.0452183
0.127339	0.00155925	0	0	0	0.844075	0.810811	0.214137	0.136175	0.0956341
0.212578	0.002079	0	0	0	0.933992	0.887734	0.128378	0.0779626	0.0327443
0.373181	0.00363825	0	0	0	0.970894	0.953222	0.212058	0.133056	0.0748441
0.591476	0.0031185	0	0	0	0.987006	0.97921	0.132017	0.0883576	0.0176715
0.842516	0.00727651	0	0	0	0.995322	0.993243	0.20842	0.159563	0.035343
0.972453	0.0031185	0	0	0	0.997921	0.996362	0.134615	0.106029	0.0119543
0.99948	0.00467775	0	0	0	0.99948	0.99896	0.227651	0.184511	0.027027
1	0.00259875	0	0	0	1	1	0.152287	0.116944	0.00883576
1	0.00519751	0	0	0	1	1	0.246362	0.211019	0.0140333
1	0.00259875	0	0	0	1	1	0.160603	0.131497	0.00363825
1	0.004158	0	0	0	1	1	0.255717	0.221414	0.010395
1	0.00363825	0	0	0	1	1	0.180873	0.149688	0.0010395
1	0.00623701	0	0	0	1	1	0.295218	0.252079	0.00259875
1	0.00363825	0	0	0	1	1	0.203222	0.172557	0
1	0.00623701	0	0	0	1	1	0.316528	0.29262	0
1	0.00727651	0	0	0	1	1	0.227651	0.18763	0
1	0.0135135	0	0	0	1	1	0.37578	0.318087	0
1	0.00779626	0	0	0	1	1	0.255198	0.224012	0
1	0.0140333	0	0	0	1	1	0.401767	0.358628	0
1	0.0119543	0	0	0	1	1	0.273909	0.239605	0
1	0.0239085	0	0	0	1	1	0.426195	0.397609	0
1	0.0129938	0	0	0	1	1	0.290541	0.266112	0
1	0.0244283	0	0	0	1	1	0.463098	0.429314	0
1	0.0213098	0	0	0	1	1	0.319647	0.289501	0
1	0.0467775	0	0	0	1	1	0.491164	0.473493	0
1	0.0254678	0	0	0	1	1	0.327443	0.326403	0
1	0.0582121	0	0	0	1	1	0.514553	0.507277	0
1	0.037422	0	0	0	1	1	0.368503	0.363306	0
1	0.0795218	0	0	0	1	1	0.557692	0.560291	0
1	0.0582121	0	0	0	1	1	0.399688	0.392931	0
1	0.106549	0	0	0	1	1	0.588358	0.5842	0
1	0.0743243	0	0	0	1	1	0.424636	0.402807	0
1	0.148129	0	0	0	1	1	0.640333	0.605509	0
1	0.10343	0	0	0	1	1	0.491164	0.459459	0
1	0.195426	0	0	0	1	1	0.683472	0.66684	0
1	0.141372	0	0	0	1	1	0.533264	0.496362	0
1	0.264033	0	0	0	1	1	0.735447	0.720894	0
1	0.185551	0	0	0	1	1	0.585759	0.567568	0
1	0.33368	0	0	0	1	1	0.781185	0.766632	0
1	0.230769	0	0	0	1	1	0.668399	0.626819	0
1	0.406445	0	0	0	1	1	0.834719	0.83368	0
1	0.284823	0	0	0	1	1	0.704262	0.710499	0
1	0.484927	0	0	0	1	1	0.882017	0.864865	0
1	0.35395	0	0	0	1	1	0.787942	0.787942	0
1	0.577963	0	0	0	1	1	0.932952	0.905925	0
1	0.447505	0	0	0	1	1	0.862266	0.824844	0
1	0.690229	0	0	0	1	1	0.953222	0.935031	0
1	0.56237	0	0	0	1	1	0.893451	0.87474	0
1	0.803015	0	0	0	1	1	0.95894	0.967775	0
1	0.713617	0	0	0	1	1	0.932432	0.942827	0
1	0.91684	0	0	0	1	1	0.981289	0.97973	0
1	0.862266	0	0	0	1	1	0.961538	0.949064	0
1	0.981809	0	0	0	1	1	0.987526	0.983888	0
1	0.968295	0	0	0	1	1	0.975052	0.970374	0
1	0.99896	0	0	0	1	1	0.991164	0.992204	0
1	0.997401	0	0	0	1	1	0.985447	0.981809	0
1	1	0	0	0	1	1	0.993763	0.996362	0
1	1	0	0	0	1	1	0.987006	0.993763	0
1	1	0	0	0	1	1	0.994802	0.996362	0
1	1	0	0	0	1	1	0.992723	0.991684	0
1	1	0	0	0	1	1	0.99896	0.997401	0
1	1	0	0	0	1	1	0.99896	0.995322	0
1	1	0	0	0	1	1	1	0.99948	0
1	1	0	0	0	1	1	1	0.997401	0
1	1	0	0	0	1	1	1	1	0
1	1	0	0	0	1	1	1	1	0
1	1	0	0	0	1	1	1	1	0
1	1	0	0	0	1	1	1	1	0
1	1	0	0	0	1	1	1	1	0
1	1	0	0	0	1	1	1	1	0
1	1	0	0	0	1	1	1	1	0
1	1	0	0	0	1	1	1	1	0
1	1	0	0	0	1	1	1	1	0
1	1	0	0	0	1	1	1	1	0
1	1	0	0	0	1	1	1	1	0
1	1	0	0	0	1	1	1	1	0
1	1	0	0	0	1	1	1	1	0
1	1	0	0	0	1	1	1	1	0
1	1	0	0	0	1	1	1	1	0
1	1	0	0	0	1	1	1	1	0
1	1	0	0	0	1	1	1	1	0
1	1	0	0	0	1	1	1	1	0
1	1	0	0	0	1	1	1	1	0
1	1	0	0	0	1	1	1	1	0
1	1	0	0	0	1	1	1	1	0
1	1	0	0	0	1	1	1	1	0
1	1	0	0	0	1	1	1	1	0
1	1	0	0	0	1	1	1	1	0
1	1	0	0	0	1	1	1	1	0
1	1	0	0	0	1	1	1	1	0
1	1	0	0	0	1	1	1	1	0
1	1	0	0	0	1	1	1	1	0
1	1	0	0	0	1	1	1	1	0
1	1	0	0	0	1	1	1	1	0
1	1	0	0	0	1	1	1	1	0

## Sheet: fig8
qb1	qb2	qb3	qb4	qb5	qm1	qm2	qm3	qm4	qm5
0.195751	0.198285	0.204133	0.209759	0.193467	0.203844	0.186176	0.178931	0.225855	0.210553
0.108245	0.0963673	0.104839	0.12173	0.0964824	0.373799	0.377901	0.411794	0.440644	0.420101
0.136571	0.106963	0.101815	0.139336	0.11809	0.565503	0.597376	0.639617	0.667002	0.679397
0.196763	0.163471	0.147681	0.210765	0.179899	0.760749	0.80777	0.847278	0.859155	0.856784
0.308042	0.274975	0.255544	0.35161	0.311055	0.902883	0.908174	0.933972	0.935614	0.951256
0.491654	0.445005	0.42994	0.569416	0.515578	0.957511	0.961655	0.979839	0.963783	0.985427
0.707638	0.673058	0.669355	0.805332	0.766332	0.982802	0.9889	0.992944	0.968813	0.994975
0.879616	0.894551	0.889113	0.961268	0.939698	0.994942	0.996468	0.993952	0.969819	0.98995
0.975215	0.988396	0.985383	0.996479	0.995477	0.997471	0.998486	0.995968	0.961268	0.991457
0.992413	1	1	1	1	0.998988	0.998991	0.991935	0.953722	0.994975
0.997977	1	1	1	1	0.998988	0.999495	0.993952	0.957243	0.994472
0.999494	1	1	1	1	1	0.999495	0.996976	0.969316	0.991457
1	1	1	1	1	1	0.999495	0.997984	0.957746	0.988945
1	1	1	1	1	1	0.998486	0.995968	0.958249	0.992462
1	1	1	1	1	1	0.999495	0.99496	0.96328	0.994975
1	1	1	1	1	1	1	0.996976	0.947686	0.992965
1	1	1	1	1	1	1	0.991935	0.954728	0.996482
1	1	1	1	1	1	1	0.995464	0.966801	0.994472
1	1	1	1	1	1	1	0.995968	0.970825	0.994975
1	1	1	1	1	1	1	0.996472	0.95674	0.994472
1	1	1	1	1	1	1	0.996976	0.954225	0.994472
1	1	1	1	1	1	1	0.99496	0.941147	0.995477
1	1	1	1	1	1	0.999495	0.989919	0.96328	0.996482
1	1	1	1	1	1	0.999495	0.993952	0.943662	0.992965
1	1	1	1	1	1	0.999495	0.993952	0.947183	0.989447
1	1	1	1	1	1	1	0.998488	0.954728	0.988945
1	1	1	1	1	1	0.999495	0.995968	0.970825	0.990452
1	1	1	1	1	1	0.998991	0.99496	0.970825	0.991457
1	1	1	1	1	1	1	0.995968	0.962274	0.990452
1	1	1	1	1	1	0.999495	0.997984	0.958249	0.99397
1	1	1	1	1	1	0.999495	0.995464	0.961268	0.99196
1	1	1	1	1	1	1	0.998488	0.961268	0.992965
1	1	1	1	1	1	0.999495	0.995464	0.966298	0.992462
1	1	1	1	1	1	1	0.990423	0.965292	0.99397
1	1	1	1	1	1	0.999495	0.991431	0.969819	0.99397
1	1	1	1	1	1	0.998991	0.996976	0.963783	0.99799
1	1	1	1	1	1	0.999495	0.993952	0.958249	0.990452
1	1	1	1	1	1	0.998991	0.99748	0.959256	0.99397
1	1	1	1	1	1	0.999495	0.994456	0.956237	0.994472
1	1	1	1	1	1	1	0.995464	0.952213	0.992462
1	1	1	1	1	1	1	0.999496	0.952213	0.989447
1	1	1	1	1	1	1	0.995464	0.959256	0.98995
1	1	1	1	1	1	1	0.996976	0.949698	0.988945
1	1	1	1	1	1	1	0.998488	0.952716	0.990452
1	1	1	1	1	1	1	0.995464	0.954225	0.992965
1	1	1	1	1	1	0.999495	0.988911	0.966298	0.993467
1	1	1	1	1	1	0.999495	0.995968	0.950704	0.992965
1	1	1	1	1	1	0.998991	0.996976	0.955231	0.987437
1	1	1	1	1	1	0.999495	0.996472	0.961771	0.996985
1	1	1	1	1	1	0.999495	0.999496	0.95171	0.992965
1	1	1	1	1	1	0.999495	0.998488	0.961771	0.992965
1	1	1	1	1	1	1	0.999496	0.949195	0.994975
1	1	1	1	1	1	0.999495	0.99748	0.96328	0.994472
1	1	1	1	1	1	0.998991	0.995464	0.962274	0.993467
1	1	1	1	1	1	0.999495	0.99496	0.959256	0.991457
1	1	1	1	1	1	0.999495	0.993448	0.952716	0.98794
1	1	1	1	1	1	0.999495	0.993952	0.943159	0.99397
1	1	1	1	1	1	0.999495	0.993448	0.962274	0.994472
1	1	1	1	1	1	0.999495	0.995464	0.96328	0.994975
1	1	1	1	1	1	0.999495	0.992944	0.947183	0.996482
1	1	1	1	1	1	1	0.99244	0.964789	0.98593
1	1	1	1	1	1	0.999495	0.993952	0.960765	0.990955
1	1	1	1	1	1	0.999495	0.993952	0.960262	0.992965
1	1	1	1	1	1	1	0.991431	0.964286	0.99598
1	1	1	1	1	1	1	0.994456	0.962777	0.988945
1	1	1	1	1	1	0.999495	0.998992	0.959256	0.992462
1	1	1	1	1	1	1	0.996976	0.965292	0.994975
1	1	1	1	1	1	1	0.994456	0.971328	0.992965
1	1	1	1	1	1	0.999495	0.995464	0.958249	0.991457
1	1	1	1	1	1	0.998991	0.995464	0.954225	0.988442
1	1	1	1	1	1	0.998991	0.996976	0.954225	0.991457
1	1	1	1	1	1	0.999495	0.997984	0.955734	0.990955
1	1	1	1	1	1	1	0.994456	0.95674	0.995477
1	1	1	1	1	1	1	0.995968	0.959256	0.99598
1	1	1	1	1	1	1	0.996976	0.961771	0.991457
1	1	1	1	1	1	0.999495	0.998488	0.956237	0.989447
1	1	1	1	1	1	1	0.99244	0.949698	0.993467
1	1	1	1	1	1	1	0.991431	0.964286	0.994472
1	1	1	1	1	1	1	0.99244	0.959759	0.99598
1	1	1	1	1	1	1	0.991431	0.961268	0.992462
1	1	1	1	1	1	0.999495	0.991431	0.961771	0.996482
1	1	1	1	1	1	1	0.994456	0.95674	0.998492
1	1	1	1	1	1	0.999495	0.996472	0.959256	0.994472
1	1	1	1	1	1	1	0.99748	0.952716	0.994975
1	1	1	1	1	1	1	0.994456	0.954225	0.997487
1	1	1	1	1	1	0.999495	0.996472	0.958753	0.996985
1	1	1	1	1	1	0.998991	0.996472	0.953722	0.996985
1	1	1	1	1	1	0.999495	0.99496	0.951207	0.99598
1	1	1	1	1	1	0.999495	0.996472	0.964286	0.994975
1	1	1	1	1	1	1	0.993952	0.957746	0.992965
1	1	1	1	1	1	0.999495	0.99496	0.966298	0.992965
1	1	1	1	1	1	1	0.997984	0.957243	0.994975
1	1	1	1	1	1	0.998991	0.995968	0.956237	0.991457
1	1	1	1	1	1	0.999495	0.993952	0.948692	0.987437
1	1	1	1	1	1	1	0.991431	0.966298	0.996482
1	1	1	1	1	1	1	0.992944	0.949195	0.99598
1	1	1	1	1	1	0.999495	0.996976	0.95674	0.993467
1	1	1	1	1	1	1	0.99748	0.944165	0.994472
1	1	1	1	1	1	0.999495	0.994456	0.954728	0.992965
1	1	1	1	1	1	1	0.992944	0.957243	0.982412

## Sheet: fig7
gamab1	gamab2	gamab3	gamab4	gamab5	gamam1	gamam2	gamam3	gamam4	gamam5
0.0961538	0.0951143	0.0893971	0.101871	0.0977131	0.12526	0.110707	0.10395	0.114865	0.10447
0.0265073	0.024948	0.018711	0.0119543	0.00779626	0.247921	0.221933	0.193867	0.237006	0.194906
0.0296258	0.0218295	0.012474	0.004158	0.000519751	0.43815	0.387734	0.327963	0.404886	0.336798
0.0400208	0.0301455	0.0140333	0.00571726	0	0.631497	0.576923	0.519231	0.587318	0.532744
0.0649688	0.043659	0.0223493	0.00571726	0	0.787422	0.759875	0.714657	0.773909	0.725052
0.115385	0.0649688	0.0301455	0.00831601	0	0.89657	0.876819	0.847713	0.898129	0.863825
0.205301	0.122141	0.0488565	0.00675676	0	0.962578	0.949584	0.931393	0.9579	0.927755
0.346154	0.203222	0.0784823	0.00935551	0	0.980249	0.97973	0.963617	0.980769	0.971414
0.56237	0.329002	0.120582	0.00675676	0	0.988565	0.988565	0.983368	0.993243	0.989085
0.803015	0.494283	0.189709	0.00883576	0	0.996362	0.995322	0.993763	0.996362	0.995322
0.959979	0.675676	0.280146	0.012474	0	0.99948	0.998441	0.996881	0.998441	0.99896
0.998441	0.822765	0.400208	0.00987526	0	1	0.99948	0.99896	0.99948	0.99948
1	0.930353	0.533264	0.0161123	0	1	1	1	1	1
1	0.962058	0.649688	0.024948	0	1	1	1	1	1
1	0.985967	0.761435	0.0259875	0	1	1	1	1	1
1	0.997401	0.837838	0.0254678	0	1	1	1	1	1
1	0.99948	0.880977	0.029106	0	1	1	1	1	1
1	1	0.914241	0.0306653	0	1	1	1	1	1
1	1	0.931913	0.0348233	0	1	1	1	1	1
1	1	0.950624	0.0369023	0	1	1	1	1	1
1	1	0.961538	0.0504158	0	1	1	1	1	1
1	1	0.965696	0.0597713	0	1	1	1	1	1
1	1	0.975052	0.0561331	0	1	1	1	1	1
1	1	0.981809	0.0649688	0	1	1	1	1	1
1	1	0.983368	0.0743243	0	1	1	1	1	1
1	1	0.987006	0.0821206	0	1	1	1	1	1
1	1	0.989605	0.100312	0	1	1	1	1	1
1	1	0.994283	0.114865	0	1	1	1	1	1
1	1	0.995842	0.12526	0	1	1	1	1	1
1	1	0.997401	0.133056	0	1	1	1	1	1
1	1	0.997401	0.138254	0	1	1	1	1	1
1	1	0.996362	0.163721	0	1	1	1	1	1
1	1	0.996881	0.173077	0	1	1	1	1	1
1	1	0.997921	0.173597	0	1	1	1	1	1
1	1	0.997401	0.18763	0	1	1	1	1	1
1	1	0.997401	0.188669	0	1	1	1	1	1
1	1	0.997401	0.202703	0	1	1	1	1	1
1	1	0.996362	0.222453	0	1	1	1	1	1
1	1	0.996881	0.236486	0	1	1	1	1	1
1	1	0.998441	0.252079	0	1	1	1	1	1
1	1	0.99896	0.262994	0	1	1	1	1	1
1	1	1	0.280665	0	1	1	1	1	1
1	1	1	0.278586	0	1	1	1	1	1
1	1	1	0.280665	0	1	1	1	1	1
1	1	1	0.281705	0	1	1	1	1	1
1	1	1	0.281185	0	1	1	1	1	1
1	1	1	0.293139	0	1	1	1	1	1
1	1	1	0.295738	0	1	1	1	1	1
1	1	1	0.298337	0	1	1	1	1	1
1	1	1	0.295218	0	1	1	1	1	1
1	1	1	0.288462	0	1	1	1	1	1
1	1	1	0.305094	0	1	1	1	1	1
1	1	1	0.307173	0	1	1	1	1	1
1	1	1	0.304574	0	1	1	1	1	1
1	1	1	0.304054	0	1	1	1	1	1
1	1	1	0.310291	0	1	1	1	1	1
1	1	1	0.299896	0	1	1	1	1	1
1	1	1	0.300936	0	1	1	1	1	1
1	1	1	0.310811	0	1	1	1	1	1
1	1	1	0.321726	0	1	1	1	1	1
1	1	1	0.316528	0	1	1	1	1	1
1	1	1	0.303015	0	1	1	1	1	1
1	1	1	0.303015	0	1	1	1	1	1
1	1	1	0.305613	0	1	1	1	1	1
1	1	1	0.31237	0	1	1	1	1	1
1	1	1	0.317048	0	1	1	1	1	1
1	1	1	0.314449	0	1	1	1	1	1
1	1	1	0.327443	0	1	1	1	1	1
1	1	1	0.316008	0	1	1	1	1	1
1	1	1	0.320686	0	1	1	1	1	1
1	1	1	0.321206	0	1	1	1	1	1
1	1	1	0.320166	0	1	1	1	1	1
1	1	1	0.318607	0	1	1	1	1	1
1	1	1	0.306653	0	1	1	1	1	1
1	1	1	0.313929	0	1	1	1	1	1
1	1	1	0.322245	0	1	1	1	1	1
1	1	1	0.303534	0	1	1	1	1	1
1	1	1	0.31237	0	1	1	1	1	1
1	1	1	0.315489	0	1	1	1	1	1
1	1	1	0.31237	0	1	1	1	1	1
1	1	1	0.316528	0	1	1	1	1	1
1	1	1	0.322765	0	1	1	1	1	1
1	1	1	0.330561	0	1	1	1	1	1
1	1	1	0.320166	0	1	1	1	1	1
1	1	1	0.321206	0	1	1	1	1	1
1	1	1	0.324844	0	1	1	1	1	1
1	1	1	0.321206	0	1	1	1	1	1
1	1	1	0.306133	0	1	1	1	1	1
1	1	1	0.321726	0	1	1	1	1	1
1	1	1	0.314969	0	1	1	1	1	1
1	1	1	0.324324	0	1	1	1	1	1
1	1	1	0.320686	0	1	1	1	1	1
1	1	1	0.317568	0	1	1	1	1	1
1	1	1	0.309771	0	1	1	1	1	1
1	1	1	0.307173	0	1	1	1	1	1
1	1	1	0.33368	0	1	1	1	1	1
1	1	1	0.327963	0	1	1	1	1	1
1	1	1	0.329522	0	1	1	1	1	1
1	1	1	0.307173	0	1	1	1	1	1
1	1	1	0.318607	0	1	1	1	1	1

## Sheet: fig9
Rb1	Rb2	Rb3	Rb4	Rb5	Rm1	Rm2	Rm3	Rm4	Rm5
0.10395	0.10395	0.106549	0.0909563	0.10343	0.0951143	0.100312	0.108628	0.102391	0.114865
0.0363825	0.0259875	0.0223493	0.0265073	0.0327443	0.203222	0.22921	0.223493	0.18763	0.037422
0.0400208	0.0192308	0.0244283	0.0223493	0.010395	0.359148	0.378898	0.365904	0.326403	0.0109148
0.0514553	0.018711	0.0343035	0.0254678	0.00363825	0.56289	0.575884	0.561331	0.50104	0.00467775
0.0795218	0.0306653	0.0431393	0.0384615	0.000519751	0.75104	0.740644	0.739085	0.690748	0.0031185
0.133576	0.0488565	0.0680873	0.0696466	0	0.865385	0.862786	0.866424	0.830042	0.0010395
0.22921	0.0862786	0.122141	0.10343	0	0.940748	0.93659	0.939709	0.906445	0
0.392412	0.152287	0.219335	0.181913	0	0.973493	0.976091	0.972453	0.954262	0
0.643451	0.290021	0.379418	0.322245	0	0.989085	0.990125	0.987006	0.975572	0
0.877339	0.495322	0.615904	0.522349	0	0.995322	0.996362	0.993763	0.981809	0
0.980769	0.743763	0.85447	0.782225	0	0.998441	0.998441	0.997401	0.984407	0
1	0.930353	0.977651	0.950104	0	0.99948	0.99896	0.99896	0.97869	0
1	0.994283	0.998441	0.997921	0	1	0.99948	0.99948	0.961019	0
1	1	1	1	0	1	0.99948	0.99948	0.945946	0
1	1	1	1	0	1	0.99948	1	0.935551	0
1	1	1	1	0	1	1	1	0.900728	0
1	1	1	1	0	1	1	1	0.860187	0
1	1	1	1	0	1	1	1	0.786902	0
1	1	1	1	0	1	1	1	0.734407	0
1	1	1	1	0	1	1	1	0.66736	0
1	1	1	1	0	1	1	1	0.58264	0
1	1	1	1	0	1	1	1	0.535343	0
1	1	1	1	0	1	1	1	0.491164	0
1	1	1	1	0	1	1	1	0.452703	0
1	1	1	1	0	1	1	1	0.442308	0
1	1	1	1	0	1	1	1	0.464137	0
1	1	1	1	0	1	1	1	0.425156	0
1	1	1	1	0	1	1	1	0.428274	0
1	1	1	1	0	1	1	1	0.397089	0
1	1	1	1	0	1	1	1	0.391372	0
1	1	1	1	0	1	1	1	0.406965	0
1	1	1	1	0	1	1	1	0.407484	0
1	1	1	1	0	1	1	1	0.435031	0
1	1	1	1	0	1	1	1	0.418399	0
1	1	1	1	0	1	1	1	0.399688	0
1	1	1	1	0	1	1	1	0.390852	0
1	1	1	1	0	1	1	1	0.39501	0
1	1	1	1	0	1	1	1	0.39553	0
1	1	1	1	0	1	1	1	0.403326	0
1	1	1	1	0	1	1	1	0.384096	0
1	1	1	1	0	1	1	1	0.371622	0
1	1	1	1	0	1	1	1	0.369023	0
1	1	1	1	0	1	1	1	0.393971	0
1	1	1	1	0	1	1	1	0.387734	0
1	1	1	1	0	1	1	1	0.409563	0
1	1	1	1	0	1	1	1	0.409563	0
1	1	1	1	0	1	1	1	0.39553	0
1	1	1	1	0	1	1	1	0.383056	0
1	1	1	1	0	1	1	1	0.383056	0
1	1	1	1	0	1	1	1	0.382017	0
1	1	1	1	0	1	1	1	0.410083	0
1	1	1	1	0	1	1	1	0.385655	0
1	1	1	1	0	1	1	1	0.380457	0
1	1	1	1	0	1	1	1	0.385135	0
1	1	1	1	0	1	1	1	0.382536	0
1	1	1	1	0	1	1	1	0.384096	0
1	1	1	1	0	1	1	1	0.371622	0
1	1	1	1	0	1	1	1	0.39605	0
1	1	1	1	0	1	1	1	0.398649	0
1	1	1	1	0	1	1	1	0.388773	0
1	1	1	1	0	1	1	1	0.418399	0
1	1	1	1	0	1	1	1	0.422557	0
1	1	1	1	0	1	1	1	0.403846	0
1	1	1	1	0	1	1	1	0.392412	0
1	1	1	1	0	1	1	1	0.402287	0
1	1	1	1	0	1	1	1	0.39553	0
1	1	1	1	0	1	1	1	0.431913	0
1	1	1	1	0	1	1	1	0.426715	0
1	1	1	1	0	1	1	1	0.402807	0
1	1	1	1	0	1	1	1	0.421518	0
1	1	1	1	0	1	1	1	0.414241	0
1	1	1	1	0	1	1	1	0.39657	0
1	1	1	1	0	1	1	1	0.377339	0
1	1	1	1	0	1	1	1	0.400208	0
1	1	1	1	0	1	1	1	0.410083	0
1	1	1	1	0	1	1	1	0.39605	0
1	1	1	1	0	1	1	1	0.384615	0
1	1	1	1	0	1	1	1	0.389813	0
1	1	1	1	0	1	1	1	0.403326	0
1	1	1	1	0	1	1	1	0.415281	0
1	1	1	1	0	1	1	1	0.412682	0
1	1	1	1	0	1	1	1	0.425156	0
1	1	1	1	0	1	1	1	0.393451	0
1	1	1	1	0	1	1	1	0.388773	0
1	1	1	1	0	1	1	1	0.379938	0
1	1	1	1	0	1	1	1	0.405925	0
1	1	1	1	0	1	1	1	0.430353	0
1	1	1	1	0	1	1	1	0.408524	0
1	1	1	1	0	1	1	1	0.418399	0
1	1	1	1	0	1	1	1	0.389293	0
1	1	1	1	0	1	1	1	0.410603	0
1	1	1	1	0	1	1	1	0.413721	0
1	1	1	1	0	1	1	1	0.414761	0
1	1	1	1	0	1	1	1	0.388773	0
1	1	1	1	0	1	1	1	0.390852	0
1	1	1	1	0	1	1	1	0.37474	0
1	1	1	1	0	1	1	1	0.39501	0
1	1	1	1	0	1	1	1	0.398649	0
1	1	1	1	0	1	1	1	0.405925	0
1	1	1	1	0	1	1	1	0.382017	0

## Sheet: fig10
Lb1	Lb2	Lb3	Lb4	Lb5	Lm1	Lm2	Lm3	Lm4	Lm5
0.111746	0.0930353	0.0992723	0.0914761	0.111746	0.0992723	0.102911	0.0982328	0.109148	0.0790021
0.0343035	0.0285863	0.0327443	0.031185	0.0306653	0.176715	0.191788	0.172557	0.182952	0.151767
0.018711	0.0150728	0.0150728	0.0239085	0.0244283	0.323285	0.33316	0.296778	0.309771	0.268711
0.0239085	0.0239085	0.0171518	0.022869	0.0337838	0.497401	0.511435	0.446985	0.492723	0.422037
0.0343035	0.035343	0.0213098	0.033264	0.0400208	0.682952	0.670998	0.621622	0.6658	0.62578
0.0634096	0.0675676	0.0327443	0.0441788	0.0566528	0.828482	0.830042	0.796258	0.801455	0.774948
0.118503	0.118503	0.0514553	0.0670478	0.0893971	0.919958	0.909563	0.891892	0.902807	0.888254
0.215696	0.201143	0.0909563	0.114345	0.155405	0.963617	0.954782	0.944387	0.950624	0.942308
0.387214	0.342516	0.152807	0.201143	0.27027	0.983888	0.972973	0.973493	0.975572	0.964657
0.612786	0.551975	0.282225	0.367983	0.446466	0.991684	0.97817	0.988046	0.985447	0.975052
0.849272	0.793659	0.481289	0.607588	0.682432	0.996362	0.983368	0.989605	0.988565	0.97869
0.976091	0.954782	0.712578	0.847193	0.882536	0.99948	0.981289	0.990125	0.985967	0.963098
1	0.997921	0.9158	0.972453	0.97869	0.99948	0.975572	0.985447	0.980249	0.931393
1	1	0.991684	0.99896	0.995842	0.99948	0.963617	0.981289	0.966216	0.897609
1	1	1	1	0.99896	0.99948	0.943867	0.967256	0.948545	0.846674
1	1	1	1	0.99896	0.99948	0.932432	0.954262	0.912682	0.760915
1	1	1	1	1	0.99948	0.917879	0.93815	0.872141	0.655405
1	1	1	1	1	0.99948	0.89605	0.905925	0.805613	0.546258
1	1	1	1	1	1	0.873181	0.880457	0.70738	0.425676
1	1	1	1	1	1	0.839917	0.81237	0.608108	0.321206
1	1	1	1	1	1	0.807173	0.743763	0.497921	0.22817
1	1	1	1	1	1	0.754678	0.649168	0.423597	0.178274
1	1	1	1	1	1	0.744802	0.564449	0.343035	0.160603
1	1	1	1	1	1	0.720374	0.475052	0.308212	0.142931
1	1	1	1	1	1	0.678794	0.399688	0.25	0.135655
1	1	1	1	1	1	0.656965	0.368503	0.242204	0.160603
1	1	1	1	1	1	0.613825	0.329002	0.243763	0.142412
1	1	1	1	1	1	0.591476	0.294179	0.241684	0.14501
1	1	1	1	1	1	0.592516	0.294179	0.240125	0.14657
1	1	1	1	1	1	0.585239	0.309252	0.226091	0.139813
1	1	1	1	1	1	0.572765	0.284304	0.22921	0.139293
1	1	1	1	1	1	0.598233	0.265593	0.231289	0.148649
1	1	1	1	1	1	0.576403	0.276507	0.227131	0.16684
1	1	1	1	1	1	0.595114	0.268191	0.222453	0.134096
1	1	1	1	1	1	0.574324	0.282744	0.236486	0.150728
1	1	1	1	1	1	0.573805	0.266112	0.226091	0.139293
1	1	1	1	1	1	0.554574	0.245322	0.238565	0.143451
1	1	1	1	1	1	0.552495	0.266112	0.24948	0.138773
1	1	1	1	1	1	0.574844	0.272869	0.240644	0.14553
1	1	1	1	1	1	0.555613	0.284823	0.217775	0.154366
1	1	1	1	1	1	0.576923	0.281185	0.22921	0.149168
1	1	1	1	1	1	0.566008	0.261435	0.220894	0.14501
1	1	1	1	1	1	0.58368	0.253119	0.212578	0.154886
1	1	1	1	1	1	0.556653	0.265073	0.234407	0.136694
1	1	1	1	1	1	0.554574	0.265073	0.219854	0.140852
1	1	1	1	1	1	0.566008	0.255717	0.22817	0.140333
1	1	1	1	1	1	0.552495	0.247921	0.231809	0.14553
1	1	1	1	1	1	0.529626	0.25	0.247921	0.147089
1	1	1	1	1	1	0.530146	0.264553	0.235967	0.133056
1	1	1	1	1	1	0.566008	0.275988	0.240644	0.149168
1	1	1	1	1	1	0.558212	0.265073	0.238046	0.137734
1	1	1	1	1	1	0.570166	0.262474	0.223493	0.147089
1	1	1	1	1	1	0.594595	0.275988	0.214137	0.142931
1	1	1	1	1	1	0.574324	0.278067	0.222453	0.141892
1	1	1	1	1	1	0.558212	0.282225	0.211538	0.138254
1	1	1	1	1	1	0.572245	0.280146	0.219854	0.12578
1	1	1	1	1	1	0.564449	0.261435	0.230769	0.153326
1	1	1	1	1	1	0.528067	0.277027	0.226611	0.164761
1	1	1	1	1	1	0.527547	0.27131	0.230249	0.158004
1	1	1	1	1	1	0.537422	0.257277	0.237006	0.144491
1	1	1	1	1	1	0.540021	0.263514	0.230769	0.14605
1	1	1	1	1	1	0.532744	0.278586	0.230249	0.139813
1	1	1	1	1	1	0.537942	0.258836	0.243243	0.148129
1	1	1	1	1	1	0.54158	0.266632	0.238046	0.141372
1	1	1	1	1	1	0.574844	0.265593	0.214137	0.140333
1	1	1	1	1	1	0.568087	0.27027	0.227651	0.140333
1	1	1	1	1	1	0.558212	0.266632	0.231289	0.155925
1	1	1	1	1	1	0.568087	0.266632	0.236486	0.14605
1	1	1	1	1	1	0.563929	0.24948	0.241684	0.130457
1	1	1	1	1	1	0.56185	0.261435	0.242204	0.126299
1	1	1	1	1	1	0.549376	0.255717	0.234927	0.12526
1	1	1	1	1	1	0.556133	0.27131	0.240644	0.129938
1	1	1	1	1	1	0.544179	0.27183	0.20842	0.157484
1	1	1	1	1	1	0.5421	0.258316	0.22869	0.14657
1	1	1	1	1	1	0.561331	0.265593	0.234927	0.140852
1	1	1	1	1	1	0.553015	0.260395	0.218815	0.136694
1	1	1	1	1	1	0.519751	0.29106	0.224532	0.140852
1	1	1	1	1	1	0.548857	0.280665	0.24896	0.132536
1	1	1	1	1	1	0.556133	0.262994	0.242204	0.14501
1	1	1	1	1	1	0.566528	0.275468	0.238046	0.140852
1	1	1	1	1	1	0.569647	0.267672	0.216736	0.152807
1	1	1	1	1	1	0.570166	0.257796	0.241684	0.148129
1	1	1	1	1	1	0.587318	0.281185	0.233368	0.150728
1	1	1	1	1	1	0.595114	0.273389	0.233888	0.129418
1	1	1	1	1	1	0.582121	0.290541	0.231289	0.136175
1	1	1	1	1	1	0.566008	0.277027	0.222453	0.163721
1	1	1	1	1	1	0.579002	0.276507	0.242204	0.149168
1	1	1	1	1	1	0.557173	0.297817	0.227131	0.148649
1	1	1	1	1	1	0.588877	0.27131	0.243763	0.136694
1	1	1	1	1	1	0.596154	0.27027	0.238046	0.140852
1	1	1	1	1	1	0.573805	0.273389	0.253638	0.136175
1	1	1	1	1	1	0.552495	0.257277	0.239085	0.137734
1	1	1	1	1	1	0.536902	0.25052	0.244283	0.133576
1	1	1	1	1	1	0.54106	0.259875	0.234927	0.154366
1	1	1	1	1	1	0.556653	0.273389	0.245842	0.151767
1	1	1	1	1	1	0.550416	0.282744	0.230769	0.152287
1	1	1	1	1	1	0.5421	0.265593	0.244283	0.151767
1	1	1	1	1	1	0.524948	0.286902	0.244283	0.14657
1	1	1	1	1	1	0.522869	0.264553	0.220374	0.147609
1	1	1	1	1	1	0.554574	0.272349	0.22973	0.137734

## Sheet: fig11
taob1	taob2	taob3	taob4	taob5	taom1	taom2	taom3	taom4	taom5
0.0977131	0.110707	0.102911	0.102911	0.0867983	0.101871	0.0935551	0.0940748	0.100312	0.108628
0.0306653	0.0265073	0.0296258	0.029106	0.018711	0.20842	0.177755	0.195946	0.205821	0.212058
0.02079	0.0181913	0.022869	0.0171518	0.0176715	0.369543	0.329522	0.316008	0.33264	0.361227
0.0337838	0.0343035	0.0301455	0.0244283	0.0244283	0.551975	0.52131	0.504678	0.515073	0.555613
0.0628898	0.049896	0.0358628	0.0400208	0.0280665	0.718295	0.702183	0.699584	0.712578	0.741164
0.10343	0.0836798	0.0608108	0.0639293	0.0420998	0.850312	0.844075	0.851871	0.847193	0.869023
0.18711	0.140333	0.112266	0.10447	0.0717256	0.939709	0.919958	0.932952	0.931913	0.93711
0.326923	0.243763	0.181913	0.168399	0.12474	0.977651	0.967775	0.972973	0.973493	0.972973
0.554054	0.431913	0.290541	0.267672	0.199584	0.990125	0.989085	0.988565	0.988565	0.987526
0.789501	0.676715	0.4579	0.404366	0.318607	0.994802	0.997401	0.993763	0.993763	0.994283
0.95842	0.899688	0.674636	0.589917	0.469854	0.997401	0.99896	0.996881	0.996881	0.997921
0.997401	0.988565	0.857588	0.759356	0.651247	0.99948	0.99896	0.99948	0.99896	0.998441
1	1	0.945426	0.885135	0.803534	1	1	0.99948	0.99896	1
1	1	0.983888	0.951143	0.913721	1	1	1	0.99948	1
1	1	0.996362	0.97817	0.961019	1	1	1	0.99948	1
1	1	0.99896	0.993243	0.981809	1	1	1	1	1
1	1	0.99896	0.996362	0.993243	1	1	1	1	1
1	1	0.99948	0.997921	0.995322	1	1	1	1	1
1	1	1	0.99948	0.998441	1	1	1	1	1
1	1	1	1	0.99948	1	1	1	1	1
1	1	1	1	1	1	1	1	1	1
1	1	1	1	1	1	1	1	1	1
1	1	1	1	1	1	1	1	1	1
1	1	1	1	1	1	1	1	1	1
1	1	1	1	1	1	1	1	1	1
1	1	1	1	1	1	1	1	1	1
1	1	1	1	1	1	1	1	1	1
1	1	1	1	1	1	1	1	1	1
1	1	1	1	1	1	1	1	1	1
1	1	1	1	1	1	1	1	1	1
1	1	1	1	1	1	1	1	1	1
1	1	1	1	1	1	1	1	1	1
1	1	1	1	1	1	1	1	1	1
1	1	1	1	1	1	1	1	1	1
1	1	1	1	1	1	1	1	1	1
1	1	1	1	1	1	1	1	1	1
1	1	1	1	1	1	1	1	1	1
1	1	1	1	1	1	1	1	1	1
1	1	1	1	1	1	1	1	1	1
1	1	1	1	1	1	1	1	1	1
1	1	1	1	1	1	1	1	1	1
1	1	1	1	1	1	1	1	1	1
1	1	1	1	1	1	1	1	1	1
1	1	1	1	1	1	1	1	1	1
1	1	1	1	1	1	1	1	1	1
1	1	1	1	1	1	1	1	1	1
1	1	1	1	1	1	1	1	1	1
1	1	1	1	1	1	1	1	1	1
1	1	1	1	1	1	1	1	1	1
1	1	1	1	1	1	1	1	1	1
1	1	1	1	1	1	1	1	1	1
1	1	1	1	1	1	1	1	1	1
1	1	1	1	1	1	1	1	1	1
1	1	1	1	1	1	1	1	1	1
1	1	1	1	1	1	1	1	1	1
1	1	1	1	1	1	1	1	1	1
1	1	1	1	1	1	1	1	1	1
1	1	1	1	1	1	1	1	1	1
1	1	1	1	1	1	1	1	1	1
1	1	1	1	1	1	1	1	1	1
1	1	1	1	1	1	1	1	1	1
1	1	1	1	1	1	1	1	1	1
1	1	1	1	1	1	1	1	1	1
1	1	1	1	1	1	1	1	1	1
1	1	1	1	1	1	1	1	1	1
1	1	1	1	1	1	1	1	1	1
1	1	1	1	1	1	1	1	1	1
1	1	1	1	1	1	1	1	1	1
1	1	1	1	1	1	1	1	1	1
1	1	1	1	1	1	1	1	1	1
1	1	1	1	1	1	1	1	1	1
1	1	1	1	1	1	1	1	1	1
1	1	1	1	1	1	1	1	1	1
1	1	1	1	1	1	1	1	1	1
1	1	1	1	1	1	1	1	1	1
1	1	1	1	1	1	1	1	1	1
1	1	1	1	1	1	1	1	1	1
1	1	1	1	1	1	1	1	1	1
1	1	1	1	1	1	1	1	1	1
1	1	1	1	1	1	1	1	1	1
1	1	1	1	1	1	1	1	1	1
1	1	1	1	1	1	1	1	1	1
1	1	1	1	1	1	1	1	1	1
1	1	1	1	1	1	1	1	1	1
1	1	1	1	1	1	1	1	1	1
1	1	1	1	1	1	1	1	1	1
1	1	1	1	1	1	1	1	1	1
1	1	1	1	1	1	1	1	1	1
1	1	1	1	1	1	1	1	1	1
1	1	1	1	1	1	1	1	1	1
1	1	1	1	1	1	1	1	1	1
1	1	1	1	1	1	1	1	1	1
1	1	1	1	1	1	1	1	1	1
1	1	1	1	1	1	1	1	1	1
1	1	1	1	1	1	1	1	1	1
1	1	1	1	1	1	1	1	1	1
1	1	1	1	1	1	1	1	1	1
1	1	1	1	1	1	1	1	1	1
1	1	1	1	1	1	1	1	1	1
1	1	1	1	1	1	1	1	1	1

## Sheet: fig12
UiBC	UiBD	UiMC	UiMD
3226	112346	102071	940000
227060	118875	190101	880000
148747	117615	248856	850000
146967	118395	510210	690000
146537	119825	874835	510000
261966	112670	1.23199e+06	310000
425884	116452	1.59076e+06	80000
592784	113247	1.64743e+06	20000
942141	108264	1.63683e+06	0
2.18425e+06	91502.4	1.49705e+06	0
3.72954e+06	63541.8	1.25735e+06	0
6.18093e+06	26346.5	1.0077e+06	0
7.50594e+06	2496.43	797974	0
7.66959e+06	0	758021	0
7.66959e+06	0	758021	0
7.66959e+06	0	758021	0
7.66959e+06	0	758021	0
7.66959e+06	0	758021	0
7.66959e+06	0	758021	0
7.66959e+06	0	758021	0
7.66959e+06	0	758021	0
7.66959e+06	0	758021	0
7.66959e+06	0	758021	0
7.66959e+06	0	758021	0
7.66959e+06	0	758021	0
7.66959e+06	0	758021	0
7.66959e+06	0	758021	0
7.66959e+06	0	758021	0
7.66959e+06	0	758021	0
7.66959e+06	0	758021	0
7.66959e+06	0	758021	0
7.66959e+06	0	758021	0
7.66959e+06	0	758021	0
7.66959e+06	0	758021	0
7.66959e+06	0	758021	0
7.66959e+06	0	758021	0
7.66959e+06	0	758021	0
7.66959e+06	0	758021	0
7.66959e+06	0	758021	0
7.66959e+06	0	758021	0
7.66959e+06	0	758021	0
7.66959e+06	0	758021	0
7.66959e+06	0	758021	0
7.66959e+06	0	758021	0
7.66959e+06	0	758021	0
7.66959e+06	0	758021	0
7.66959e+06	0	758021	0
7.66959e+06	0	758021	0
7.66959e+06	0	758021	0
7.66959e+06	0	758021	0
7.66959e+06	0	758021	0
7.66959e+06	0	758021	0
7.66959e+06	0	758021	0
7.66959e+06	0	758021	0
7.66959e+06	0	758021	0
7.66959e+06	0	758021	0
7.66959e+06	0	758021	0
7.66959e+06	0	758021	0
7.66959e+06	0	758021	0
7.66959e+06	0	758021	0
7.66959e+06	0	758021	0
7.66959e+06	0	758021	0
7.66959e+06	0	758021	0
7.66959e+06	0	758021	0
7.66959e+06	0	758021	0
7.66959e+06	0	758021	0
7.66959e+06	0	758021	0
7.66959e+06	0	758021	0
7.66959e+06	0	758021	0
7.66959e+06	0	758021	0
7.66959e+06	0	758021	0
7.66959e+06	0	758021	0
7.66959e+06	0	758021	0
7.66959e+06	0	758021	0
7.66959e+06	0	758021	0
7.66959e+06	0	758021	0
7.66959e+06	0	758021	0
7.66959e+06	0	758021	0
7.66959e+06	0	758021	0
7.66959e+06	0	758021	0
7.66959e+06	0	758021	0
7.66959e+06	0	758021	0
7.66959e+06	0	758021	0
7.66959e+06	0	758021	0
7.66959e+06	0	758021	0
7.66959e+06	0	758021	0
7.66959e+06	0	758021	0
7.66959e+06	0	758021	0
7.66959e+06	0	758021	0
7.66959e+06	0	758021	0
7.66959e+06	0	758021	0
7.66959e+06	0	758021	0
7.66959e+06	0	758021	0
7.66959e+06	0	758021	0
7.66959e+06	0	758021	0
7.66959e+06	0	758021	0
7.66959e+06	0	758021	0
7.66959e+06	0	758021	0
7.66959e+06	0	758021	0
7.66959e+06	0	758021	0
